# Supplementary material for: RNA sequencing on muscle biopsy from a 5‐week bed rest study reveals the effect of exercise and potential interactions with dorsal root ganglion neurons
Source: Physiol Rep. 2022 Feb 8;10(3):e15176. doi: 10.14814/phy2.15176 (PMC8823189; doi:10.14814/phy2.15176)
Supplement: Supplementary file 1 — Supplementary Material [file PHY2-10-e15176-s001.xlsx]

## Sheet: 1.Subject-Sample Chart+Splicing
Subject and sample details, subject - sample mapping and RNA-seq mapping metric and splice variant statistics for each sample
Subject information				Sample information			Unambiguously mapped, genic reads in library (mapped by STAR)	Correctly aligned reads (evidence) for isoforms ENST00000555567.6 or ENST00000238607.10 (transcripts coding peptides which interact with Neuropilin-1)			Correctly aligned reads (evidence) for isoforms ENST00000553716.5 or ENST00000405431.2	Abundance for exon M (ENSE00001195853)
Subject ID	Intervention	Sex	RNAseq pair	Sample ID (accession #)	Biopsy timept wrt bedrest	Age at biopsy	# of reads	# of reads bridging exon L to M only	# of reads bridging exon M to R only	# of reads mapping wholly to exon M	# of reads bridging exon L to R	Abundance (in RPM)
1A	Exercise	M	Pair 1	1A-Pre	Baseline	23	23289414	0	0	0	0	0
1A	Exercise	M	Pair 1	1A-Post	Post-intervention	23	23883966	2	2	0	0	2.65836
1B	Control	M	Pair 1	1B-Pre	Baseline	20	21895002	1	0	0	0	0.724961
1B	Control	M	Pair 1	1B-Post	Post-intervention	20	20919752	1	1	0	1	1.51751
2A	Control	M	Pair 2	2A-Pre	Baseline	25	35617009	2	0	0	3	0.891317
2A	Control	M	Pair 2	2A-Post	Post-intervention	25	27810248	1	1	0	0	1.14152
2B	Exercise	M	Pair 2	2B-Pre	Baseline	25	18426179	2	2	0	0	3.44575
2B	Exercise	M	Pair 2	2B-Post	Post-intervention	25	22924575	0	1	0	1	0.692402
3A	Exercise	M	Pair 3	3A-Pre	Baseline	49	23871098	0	1	0	0	0.664947
3A	Exercise	M	Pair 3	3A-Post	Post-intervention	49	21301068	0	0	0	1	0
3B	Control	M	Pair 3	3B-Pre	Baseline	47	19411521	2	1	0	0	2.45313
3B	Control	M	Pair 3	3B-Post	Post-intervention	47	15177645	0	2	0	0	2.09163
4A	Exercise	M	Pair 4	4A-Pre	Baseline	42	24836248	2	0	0	0	1.27821
4A	Exercise	M	Pair 4	4A-Post	Post-intervention	42	15915890	0	0	0	0	0
4B	Control	M	Pair 4	4B-Pre	Baseline	42	23797512	0	1	0	0	0.667003
4B	Control	M	Pair 4	4B-Post	Post-intervention	42	28789912	2	1	0	2	1.65402
5A	Control	M	Pair 5	5A-Pre	Baseline	19	30485501	0	0	0	1	0
5A	Control	M	Pair 5	5A-Post	Post-intervention	20	33347242	2	1	0	0	1.42798
5B	Exercise	M	Pair 5	5B-Pre	Baseline	20	24210713	1	2	0	0	1.96686
5B	Exercise	M	Pair 5	5B-Post	Post-intervention	20	25566254	2	0	0	1	1.24172
6A	Control	F	Trio female	6A-Pre	Baseline	22	82276318	4	1	0	1	0.964616
6A	Control	F	Trio female	6A-Post	Post-intervention	22	92316046	2	0	0	2	0.343884
6B1	Exercise	F	Trio female	6B1-Pre	Baseline	22	80517453	4	2	0	0	1.18283
6B1	Exercise	F	Trio female	6B1-Post	Post-intervention	23	82080568	9	5	0	2	2.70737
6B2	Exercise	F	Trio female	6B2-Pre	Baseline	21	88505426	5	6	0	1	1.9728
6B2	Exercise	F	Trio female	6B2-Post	Post-intervention	21	74928206	3	0	0	1	0.635529
Exon L : ENSE00003526402, Exon M : ENSE00001195853, Exon R : ENSE00002473068 (reads bridging both exon L to M, AND exon M to R not possible since clipped read length = 60, and exon M length = 63)												1.244	RPM (avg across all sample pool)

## Sheet: 2.TPM Data
Coding gene TPMs for each sample
ensembl Gene ID	Gene Name	1A-PRE	1A-POST	1B-PRE	1B-POST	2A-PRE	2A-POST	2B-PRE	2B-POST	3A-PRE	3A-POST	3B-PRE	3B-POST	4A-PRE	4A-POST	4B-PRE	4B-POST	5A-PRE	5A-POST	5B-PRE	5B-POST	6A-PRE	6A-POST	6B1-PRE	6B1-POST	6B2-PRE	6B2-POST
ENSG00000121410.12	A1BG	0.0566986	0.16631	0.117492	0.17731	0.111147	0.0466916	0	0.117257	0	0	0	0.0798892	0.0962427	0	0.052805	0.040888	0	0.133382	0.101505	0	0.172273	0.126832	0.122326	0.0902517	0.0653461	0.0334513
ENSG00000148584.15	A1CF	0	0	0	0	0	0	0	0	0	0	0	0	0	0	0	0	0	0	0.0507526	0	0	0	0	0.0150419	0	0.0167256
ENSG00000175899.14	A2M	187.446	298.083	159.496	161.47	145.343	134.051	220.485	193.356	155.025	178.075	208.693	210.748	187.673	265.086	161.9	179.58	124.567	158.458	152.918	188.051	150.998	127.111	169.697	233.225	135.083	215.527
ENSG00000166535.20	A2ML1	0.0566986	0.0554366	0.0587462	0	0	0.0466916	0	0.0586283	0	0	0	0.0798892	0.0481213	0	0	0	0	0	0	0	0	0	0	0	0.0392076	0
ENSG00000184389.9	A3GALT2	0	0	0	0	0	0	0	0	0	0	0.0627271	0	0	0	0	0	0	0.0333455	0.0507526	0.0470244	0	0	0	0.0300839	0.0130692	0.0167256
ENSG00000128274.17	A4GALT	6.35025	9.09161	7.81324	6.79687	8.74357	6.81697	10.6528	8.5011	8.39875	7.43357	7.40179	8.8677	6.83323	8.59323	9.5049	11.2851	6.94022	7.80284	7.40988	4.98459	6.54639	6.25281	12.462	10.394	10.9781	10.9887
ENSG00000118017.4	A4GNT	0	0	0	0	0	0	0	0	0	0	0	0	0	0	0	0	0	0	0	0	0	0	0	0	0.0130692	0
ENSG00000094914.14	AAAS	30.7873	37.7523	32.2516	32.034	26.5642	29.0888	31.678	31.2489	26.1816	27.3115	38.0126	32.5149	33.9737	32.9919	36.8051	38.5574	27.4436	23.3752	35.8821	31.8355	34.2537	31.7079	34.0984	35.2282	30.974	34.7224
ENSG00000081760.17	AACS	12.7005	10.5884	9.45813	5.96943	9.6698	8.40448	16.6099	14.4226	5.95889	7.5437	4.3909	6.15147	7.02572	8.59323	12.3036	11.0806	13.0873	6.46902	10.8103	8.93464	7.07756	4.42643	6.40684	8.13769	6.10332	7.34256
ENSG00000197953.6	AADACL2	0	0	0	0	0	0	0	0	0	0	0	0	0	0	0	0	0	0	0	0	0	0.0380495	0.0305816	0.0150419	0	0
ENSG00000188984.12	AADACL3	0	0	0	0	0	0	0	0	0	0	0	0	0	0	0	0	0	0	0.0507526	0	0	0	0	0	0	0
ENSG00000204518.2	AADACL4	0	0	0	0	0	0.0466916	0.140168	0	0.0469204	0	0	0	0	0.0767253	0.158415	0	0	0	0	0	0.0287122	0.0126832	0.0305816	0.0150419	0.0130692	0
ENSG00000109576.14	AADAT	1.92775	3.10445	1.23367	1.7731	1.55606	1.72759	0.911094	1.93473	1.54837	3.08356	1.81909	2.47657	2.0211	1.61123	1.32013	1.92174	1.46736	0.833636	1.82709	1.69288	2.82815	2.37175	1.85018	2.46688	1.64672	2.20778
ENSG00000103591.13	AAGAB	32.2615	33.9826	32.8391	36.4667	28.5278	24.98	30.9071	36.8186	34.4396	28.3577	26.7217	30.278	29.6427	28.3116	31.9998	30.2571	32.4802	38.7808	40.3991	41.5226	37.2685	30.0845	24.7252	24.8794	27.8505	23.3155
ENSG00000115977.19	AAK1	10.9995	18.6267	13.2179	17.2582	16.2275	13.4939	12.2647	11.667	16.0468	14.5368	13.8627	15.7382	17.7087	14.3476	16.9504	14.8832	12.5717	13.7383	16.8499	11.7091	17.7154	13.2539	14.8473	10.3037	12.847	15.304
ENSG00000087884.14	AAMDC	93.6661	94.6303	122.427	86.2317	100.329	123.359	134.632	117.55	100.879	125.104	115.355	148.754	158.656	155.983	118.23	119.556	84.7104	61.489	100.033	83.7505	83.6387	94.5277	91.026	87.6494	98.9862	139.141
ENSG00000127837.9	AAMP	66.5075	72.2894	68.498	64.4817	62.3535	60.6056	69.173	65.136	69.1137	62.1116	64.6089	62.4734	62.7983	63.4518	63.9469	87.5003	55.6011	69.4586	61.3092	62.3074	72.0102	67.5126	67.1265	68.3356	64.6273	59.5433
ENSG00000129673.9	AANAT	0	0	0	0	0.0740981	0	0	0	0.0469204	0.0550635	0	0.0798892	0	0	0	0.040888	0	0	0	0	0.0143561	0	0.0305816	0.0300839	0	0
ENSG00000131043.12	AAR2	16.8962	18.405	17.8001	17.4946	17.5242	19.4237	18.0817	15.7124	16.7037	17.6754	18.5045	23.5673	17.6124	17.3399	18.5874	23.7559	14.8719	17.473	16.1901	15.6591	15.2031	20.8765	17.248	16.8771	16.7286	17.4448
ENSG00000205002.4	AARD	0.340192	0.16631	0.234985	0.118207	0.333441	0.513607	0.0700841	0.0586283	0.140761	0.0550635	0.0627271	0.319557	0.144364	0.306901	0.158415	0.531544	0.118975	0.0666909	0.0507526	0.282147	0.0143561	0	0.0152908	0	0	0.0167256
ENSG00000090861.15	AARS1	88.6766	88.754	98.2236	87.8865	93.8081	76.2473	89.3573	68.8882	87.2719	78.8509	81.1061	80.2088	81.6138	70.1269	99.2206	83.4524	64.9208	63.2563	79.8339	77.2141	96.3582	80.2338	73.3193	70.4715	80.4149	73.8771
ENSG00000124608.5	AARS2	12.0768	12.0852	10.6331	13.18	9.81799	8.63794	9.46136	11.0221	7.27266	9.14054	9.7227	12.7024	11.116	9.74411	16.3696	11.9393	8.4869	3.668	10.6073	10.9097	15.361	10.3368	11.4834	11.5973	10.3247	12.6948
ENSG00000266967.7	AARSD1	2.83493	2.2729	3.52477	2.60054	2.74163	1.6342	1.82219	1.28982	3.19059	3.24875	2.88545	3.27546	2.11734	2.22503	2.42903	3.47548	2.77609	2.70098	2.58838	1.928	2.68459	2.67615	2.78292	2.91814	2.91443	3.77999
ENSG00000157426.14	AASDH	5.44307	6.65239	5.58089	4.55095	5.03867	5.36953	3.78454	4.86615	4.5982	4.29495	5.26907	4.87324	5.82268	6.21475	6.12538	4.74301	5.03662	4.30156	6.14107	4.65542	6.81915	5.66938	5.41294	6.42291	5.27996	4.95079
ENSG00000149313.11	AASDHPPT	18.5404	22.8399	20.0912	24.2914	20.3399	22.0384	15.6988	20.1681	20.2696	23.0716	23.899	25.5646	23.6276	21.5598	23.8679	19.5853	26.0159	15.6057	22.1281	24.7349	29.0281	28.5752	23.7313	27.9179	20.6363	25.6404
ENSG00000008311.15	AASS	1.64426	8.59268	1.17492	1.53668	1.77835	2.00774	2.31278	1.99336	2.34602	3.30381	3.51272	3.91457	4.9565	2.30176	1.53135	2.90305	1.78463	1.40051	7.56214	2.91552	3.81872	1.44588	5.33648	3.64015	1.42454	2.6092
ENSG00000275700.5	AATF	18.0302	13.5265	11.3968	14.9531	11.8927	16.1086	14.3672	12.1361	15.4837	13.7108	12.7336	16.4572	9.913	9.20703	12.8316	21.7933	10.8664	14.7387	10.0998	12.7436	15.8491	16.8179	11.8962	12.8157	12.3373	13.0293
ENSG00000181409.14	AATK	0.850479	1.55223	0.352477	0.827446	0.407539	0.373532	2.87345	0.703539	0.750726	1.2114	1.06636	3.91457	0.962427	0.997429	0.63366	0.531544	1.4277	0.833636	0.9643	0.940489	0.890079	0.532694	2.9817	1.17327	0.967122	0.819556
ENSG00000183044.12	ABAT	1.30407	1.94028	1.58615	2.48234	0.815079	0.933831	2.17261	1.46571	1.59529	1.59684	1.56818	1.35812	1.68425	1.45778	1.0033	2.20795	1.26907	2.13411	1.37032	1.64586	1.03364	1.82638	1.55966	1.36882	1.03247	1.18752
ENSG00000165029.16	ABCA1	2.32464	15.3559	4.34722	4.07812	3.40851	6.02321	2.52303	2.63827	2.0645	5.67154	7.96634	6.31125	8.75808	3.75954	6.91746	13.5339	2.73643	1.06705	5.07526	4.89054	10.1641	12.1505	10.8259	7.68643	7.50173	9.36636
ENSG00000154263.17	ABCA10	3.28852	13.1939	2.05612	3.25068	4.0013	8.40448	4.13496	2.2865	4.12899	6.27724	10.1618	8.94759	7.84378	4.29662	3.90757	9.32246	3.88652	1.90069	5.32902	5.21971	3.86179	4.71814	5.82579	4.28695	6.74371	9.09875
ENSG00000179869.15	ABCA13	0.0566986	0	0.0587462	0.118207	0	0	0	0	0	0	0	0.0798892	0	0	0	0	0	0	0	0	0.0143561	0.0126832	0	0	0.0130692	0
ENSG00000107331.17	ABCA2	33.1687	35.2023	32.3691	30.3791	28.1943	25.3535	34.8318	36.1736	34.4396	30.6704	30.799	33.9529	29.354	41.9687	27.3002	37.6169	28.0385	31.3781	30.8576	34.1868	37.1249	26.2161	28.1503	28.4594	35.2607	34.3712
ENSG00000167972.14	ABCA3	14.1747	12.1406	14.2753	12.1162	10.8924	9.15155	12.475	11.4325	13.7008	12.7197	11.2909	11.3443	9.81675	13.8873	14.9438	15.8236	8.92314	10.7372	7.51139	10.2513	12.9779	10.3748	8.92982	9.05525	10.9912	9.50016
ENSG00000198691.13	ABCA4	0.0566986	0.33262	0.0587462	0.236413	0.148196	0.0466916	0.0700841	0.117257	0.0938408	0.110127	0	0.0798892	0.192485	0	0.158415	0.122664	0.118975	0.200073	0.20301	0.0470244	0.157917	0.126832	0.0611631	0.105294	0.0522769	0.0501769
ENSG00000154265.16	ABCA5	24.1536	44.4047	21.2074	55.498	36.6415	52.2479	22.0765	19.5232	39.9293	42.0685	36.9462	41.5424	39.9407	24.7823	28.8843	73.3122	26.1746	17.2396	56.2339	40.7702	33.9666	35.0563	27.8292	30.851	32.5031	44.1222
ENSG00000154262.13	ABCA6	2.89163	11.0873	2.64358	2.95516	1.92655	2.61473	3.57429	1.64159	3.04983	3.90951	4.51635	3.51513	7.12196	6.90528	2.58745	2.73949	3.25199	1.4672	3.40042	2.58634	2.5841	4.00788	4.87776	4.46746	3.55483	4.39884
ENSG00000064687.13	ABCA7	11.3397	13.4157	11.573	9.92935	7.7803	7.1905	14.0869	11.4911	14.8268	16.7944	14.6781	10.8649	11.2604	14.808	15.1022	17.3774	13.1666	7.60276	10.252	13.449	10.8101	6.8616	9.40383	10.4993	10.8605	16.0733
ENSG00000141338.14	ABCA8	8.61819	38.8056	15.2153	20.627	9.78094	13.167	11.0733	11.4911	14.4984	11.1779	16.4345	16.3773	12.6559	13.6571	9.08246	9.44512	15.1099	10.2704	9.28773	11.1918	12.3319	16.0823	14.9238	13.7483	17.9832	18.4317
ENSG00000154258.17	ABCA9	6.52034	19.5691	6.34459	8.45177	7.03932	10.7858	6.79816	5.33517	10.041	14.9773	14.9918	9.26715	11.4048	7.51908	6.23099	11.4077	8.40758	6.80247	6.69934	11.3799	7.45082	9.06847	9.80139	10.9505	8.45578	12.1595
ENSG00000085563.15	ABCB1	0.283493	0.33262	0.117492	0.236413	0.0740981	0.140075	0.560673	0.175885	0.328443	0.0550635	0.0627271	0.239668	0.192485	0.230176	0.10561	0.081776	0.198292	0.7336	0.152258	0.0940489	0.0861366	0.126832	0.275234	0.0752097	0.117623	0.217433
ENSG00000135776.5	ABCB10	8.1646	11.1982	11.4555	11.2296	10.1885	10.5523	8.34001	11.1394	10.1348	12.0038	9.9736	10.2258	11.1642	12.0459	7.55112	11.5713	11.6596	7.56942	8.88171	9.68703	13.2363	14.3447	11.254	12.545	11.3571	13.1631
ENSG00000073734.10	ABCB11	0.0566986	0	0	0	0	0	0	0	0	0	0	0	0	0	0	0	0	0	0	0	0	0	0	0	0	0
ENSG00000005471.17	ABCB4	7.93781	8.59268	4.81719	4.61005	10.7442	5.78975	6.02724	7.26991	12.0116	11.7285	9.91088	9.6666	9.52803	9.66739	12.4092	6.09231	10.2319	10.0036	4.16171	5.45484	12.7195	8.72603	9.22034	10.1533	12.0629	13.2969
ENSG00000115657.14	ABCB6	2.43804	4.04687	4.75844	4.61005	2.96392	4.57577	4.06488	4.16261	3.14367	3.63419	3.07363	2.55646	3.51286	3.83626	3.53794	4.37501	4.75901	4.30156	3.09591	3.33874	4.03407	4.51521	3.6545	4.13653	4.58729	4.13123
ENSG00000131269.19	ABCB7	30.9007	32.5967	32.7804	24.5279	28.7871	28.2951	23.1278	22.9237	26.6508	29.0735	29.0426	28.121	24.975	23.0943	26.8778	27.5176	28.2764	22.5082	29.1828	29.4373	29.4013	29.3489	22.6304	23.5557	25.2497	33.5015
ENSG00000197150.12	ABCB8	21.0352	22.0638	25.9071	20.5679	19.7101	14.7545	22.0765	27.1449	20.9265	20.2083	21.5154	21.0908	23.9644	24.3986	31.5774	23.7559	23.3191	12.838	24.7673	18.9508	29.3152	14.5222	20.1685	20.2013	19.1333	18.716
ENSG00000150967.18	ABCB9	2.83493	2.10659	1.23367	1.30027	2.07475	1.54082	1.89227	2.99004	1.36069	1.8171	1.88181	1.11845	1.53988	1.99486	1.79537	1.26753	1.11044	0.967018	1.01505	1.928	1.34947	1.00197	1.51379	1.47411	1.42454	1.42168
ENSG00000103222.19	ABCC1	74.6154	60.0933	56.3376	48.0509	46.3113	57.8508	58.5903	58.4524	36.2225	37.6084	40.2081	34.592	32.3857	30.2298	40.4486	48.4931	46.1624	51.1519	53.0872	60.9907	40.9436	49.5912	24.0218	24.1724	31.1831	26.6774
ENSG00000124574.15	ABCC10	13.6644	13.97	12.1605	11.8207	9.26226	10.3655	9.7417	12.1947	13.0908	11.7285	11.8554	11.1845	11.3566	14.5011	13.3069	14.1472	10.5491	12.5712	10.5058	10.4394	16.8397	11.2246	12.2326	11.3717	12.9777	11.7581
ENSG00000121270.15	ABCC11	0.170096	0.0554366	0	0	0.148196	0.0933831	0.0700841	0.117257	0.0938408	0	0.0627271	0.159778	0.0962427	0.0767253	0	0.081776	0.0396584	0.0333455	0	0.0470244	0.0430683	0.0380495	0.0152908	0.0752097	0.0261384	0.0334513
ENSG00000140798.16	ABCC12	1.24737	2.10659	3.28979	1.30027	1.70426	0.0933831	1.96236	2.75553	2.48678	1.8171	2.63454	0.399446	1.73237	2.91556	0.897685	0.20444	0.793168	1.90069	2.68989	2.3042	0.631669	1.19222	2.47711	0.556552	0.561976	0.903184
ENSG00000023839.12	ABCC2	3.17512	2.2729	1.23367	0.768342	0.889177	1.35406	1.82219	0.703539	1.17301	1.70697	1.38	1.5179	2.21358	1.07415	0.95049	1.22664	2.02258	5.70207	1.57333	1.41073	2.06728	2.49859	0.795121	1.12815	1.43761	1.73947
ENSG00000108846.16	ABCC3	0	0.110873	0	0.0591033	0.185245	0.0933831	0.350421	0	0.140761	0.110127	0	0	0.0481213	0	0.052805	0.040888	0	0.0333455	0.0507526	0	0.0287122	0.0634159	0.351688	0.0902517	0.0130692	0.0836282
ENSG00000125257.16	ABCC4	4.47919	4.60124	3.93599	7.91984	4.92752	6.91035	3.85463	5.3938	1.78297	1.8171	7.08816	7.58948	4.33092	5.52422	3.96038	13.5748	3.37096	5.60204	4.16171	10.1103	4.26376	8.1426	5.48939	8.79954	2.05187	3.96398
ENSG00000114770.17	ABCC5	59.08	125.786	119.666	112.71	94.0304	135.779	108.21	76.7444	110.732	110.623	149.98	141.883	125.5	75.5744	111.894	131.905	85.3449	45.75	149.568	105.993	135.794	103.66	99.0843	98.0584	100.711	113.032
ENSG00000091262.15	ABCC6	6.63374	9.09161	7.10829	5.85122	11.0777	7.7508	18.2219	15.1847	6.61577	8.81016	8.65634	4.95313	5.77456	7.97943	21.9669	31.3611	5.59184	1.834	17.9664	17.5871	9.41761	7.10258	12.1409	16.14	5.65897	5.30203
ENSG00000006071.14	ABCC8	1.70096	1.71854	0.704954	0.768342	1.8154	1.91435	3.9948	4.69026	1.40761	2.03735	3.0109	3.11568	0.866184	0.537077	1.79537	1.75818	5.39354	4.86844	2.8929	2.58634	1.39254	2.27029	1.4985	2.0457	1.05861	1.92345
ENSG00000069431.11	ABCC9	29.7101	45.8461	29.7256	49.2921	38.1235	46.7849	24.179	29.5486	36.551	33.4235	37.1972	49.2917	54.6658	37.2885	34.0064	44.9768	42.7914	22.5082	33.9535	42.5101	42.0347	43.4272	36.178	49.3526	37.5609	39.1547
ENSG00000101986.12	ABCD1	36.9675	22.0638	32.2516	24.6461	19.7471	13.6339	24.7397	33.0077	22.5687	19.5475	20.0099	16.9365	20.211	33.529	22.8118	26.0865	21.9708	28.5771	17.4589	17.1639	33.0047	22.1321	32.0036	29.5123	26.622	20.422
ENSG00000173208.4	ABCD2	0.0566986	0.443493	0	0.0591033	0.0740981	0.0933831	0.210252	0.0586283	0.0469204	0.0550635	0	0.0798892	0.0481213	0.153451	0	0	0.0396584	0	0.0507526	0	0.114849	0.0887823	0.122326	0.0451258	0.0392076	0.0669026
ENSG00000117528.14	ABCD3	18.7105	26.3878	18.505	23.8186	20.1917	18.6299	10.863	19.9922	20.1288	24.9438	17.6263	19.2533	21.3659	21.0227	21.1748	16.1916	25.1831	13.3048	21.8236	24.1235	39.6372	30.0465	19.4652	24.4281	24.3872	29.0692
ENSG00000119688.21	ABCD4	22.3393	33.0957	25.9658	24.587	21.4884	23.766	24.5294	21.5166	26.6039	26.8159	28.2899	26.9227	23.0982	24.015	28.99	29.6029	18.6791	17.373	20.6563	22.1955	19.0793	21.2697	21.667	26.4588	22.6359	27.8147
ENSG00000164163.11	ABCE1	12.7572	17.2962	12.1605	13.7711	12.7819	13.774	12.1246	13.1327	14.5922	13.3804	12.4827	14.46	13.2334	11.739	13.7821	14.2699	15.1892	11.9043	14.566	15.8472	23.5727	19.6589	15.0767	17.1478	15.2779	17.7459
ENSG00000204574.13	ABCF1	128.366	113.756	115.847	105.677	115.741	107.998	117.111	119.895	104.867	100.16	102.182	95.5475	105.626	95.6764	115.59	118.739	110.925	120.31	94.7044	101.526	144.193	115.417	107.311	105.429	104.266	96.9251
ENSG00000033050.9	ABCF2	24.834	19.68	16.9776	21.5727	21.933	21.0579	23.4081	22.2787	21.5834	19.4925	18.1909	21.4902	20.3553	21.9434	21.122	29.7665	19.6706	23.5085	21.6714	21.3491	24.7356	22.1702	22.508	22.6983	19.5777	18.4149
ENSG00000161204.11	ABCF3	73.8783	72.6774	85.2994	69.2099	71.8751	61.7729	69.3833	69.5331	74.6973	64.5344	67.808	60.7158	63.6645	65.3699	83.1679	65.6661	66.4675	58.5546	63.593	60.7556	83.8397	66.5106	63.5944	63.838	68.4173	65.8321
ENSG00000160179.18	ABCG1	9.18518	27.9401	34.719	22.1637	24.934	30.7697	20.3244	19.2301	8.25799	20.2083	34.6881	38.5865	36.5241	21.5598	28.1979	53.1135	17.3704	14.7387	13.6017	16.0353	17.6724	19.8745	12.1868	11.8531	36.829	31.0261
ENSG00000118777.12	ABCG2	0.283493	0.665239	0	0.118207	0.185245	0	0.490589	0.234513	0.234602	0.110127	0.250908	0	0.192485	0.230176	0.10561	0.245328	0.118975	0.133382	0.152258	0.188098	0.0574244	0.139515	0.428142	0.225629	0.0914845	0.167256
ENSG00000172350.10	ABCG4	0.226794	0.221746	0.117492	0.17731	0.222294	0.186766	0.280337	0.234513	0.0938408	0.16519	0	0.159778	0.144364	0.460352	0.52805	0.122664	0.317267	0.0333455	0.253763	0.282147	0.301478	0.0760991	0.122326	0.225629	0.222177	0.317787
ENSG00000138075.14	ABCG5	0	0.0554366	0	0	0	0	0	0	0	0	0	0	0	0	0	0	0	0	0.0507526	0	0	0	0	0	0	0
ENSG00000143921.9	ABCG8	0	0	0	0.0591033	0.037049	0.0466916	0.0700841	0	0	0.0550635	0	0.0798892	0	0	0.052805	0	0	0	0	0	0	0	0	0.0150419	0	0
ENSG00000143994.14	ABHD1	6.23685	8.86986	4.87593	5.4966	6.63178	4.29562	6.23749	4.74889	4.3636	6.66268	10.5381	3.03579	3.94595	5.21732	10.2442	6.17409	3.37096	2.30084	8.57719	7.38284	9.76215	6.83623	4.70956	4.90367	5.24076	8.24574
ENSG00000144827.9	ABHD10	12.4737	19.68	13.9816	12.6481	11.5963	11.1126	11.7041	14.8916	15.296	19.5475	18.6927	17.0164	13.8589	13.5037	19.2738	13.2886	16.4186	10.6039	12.0284	17.5871	17.1986	13.4569	16.6822	18.306	13.03	18.3146
ENSG00000106077.18	ABHD11	11.3397	13.5265	7.81324	4.66916	8.37308	7.14381	8.05968	12.1947	5.16124	8.75509	8.02907	8.30848	7.60317	6.90528	13.8349	9.07713	8.92314	5.16855	8.7802	9.31084	11.8007	6.5572	8.07353	8.79954	8.62568	11.3567
ENSG00000100997.20	ABHD12	7.20072	9.70141	7.87199	7.56522	8.03964	8.59125	7.56909	8.03207	8.58643	6.77281	7.58998	9.58671	6.11141	5.90785	7.65673	8.95447	6.5833	9.87025	7.7144	6.44235	8.98692	7.44503	6.65149	6.45299	7.61935	8.89804
ENSG00000139826.6	ABHD13	2.72153	5.43279	2.2911	3.72351	3.37146	2.7548	2.94353	2.81416	3.14367	3.41394	2.94817	2.79612	3.51286	3.29919	3.00989	3.18926	3.80721	2.76767	3.65419	3.57386	4.76623	3.55129	3.74624	3.7304	3.55483	3.77999
ENSG00000248487.9	ABHD14A	7.93781	7.872	8.22446	7.86073	8.07669	6.30336	10.6528	10.3772	7.50726	8.31459	9.78542	7.58948	6.64074	9.05358	8.4488	7.44161	7.49544	6.93585	10.9626	9.21679	7.65181	6.21476	7.53835	7.65635	8.01143	9.11547
ENSG00000114786.16	ABHD14A-ACY1	0	0	0.0587462	0.0591033	0.037049	0	0.0700841	0	0.0469204	0.0550635	0	0	0	0	0.052805	0	0.0396584	0.0333455	0	0.0470244	0.0287122	0.0253664	0.0152908	0.0451258	0	0
ENSG00000114779.19	ABHD14B	16.2158	20.567	20.2674	15.9579	17.0796	17.9763	19.5535	23.8031	15.1084	25.0539	18.8808	21.8098	19.826	21.9434	20.9636	23.2653	18.0842	15.3056	21.1131	21.6312	18.907	13.571	17.8138	17.8397	15.4086	23.3155
ENSG00000168792.5	ABHD15	2.77823	2.93814	3.11355	2.83696	4.0013	2.14781	3.85463	3.1073	3.89439	3.02849	2.25817	2.39668	3.6091	4.29662	3.1155	1.96262	3.76755	2.90105	2.68989	3.38576	4.24941	2.8664	3.19577	2.6173	2.99285	3.01061
ENSG00000204427.12	ABHD16A	0.680383	1.27504	1.58615	2.12772	0.926226	1.77428	0.700841	1.11394	1.40761	0.991143	3.44999	1.35812	1.01055	1.15088	1.53135	2.41239	1.22941	1.26713	1.42107	1.08156	1.048	1.69955	1.28443	1.54932	1.55524	1.32133
ENSG00000183260.7	ABHD16B	0.113397	0	0	0	0.037049	0	0.140168	0.117257	0	0	0	0	0.0481213	0	0	0	0	0	0	0	0	0	0	0	0	0
ENSG00000129968.15	ABHD17A	23.8134	26.1661	24.6146	25.769	22.0442	23.2057	24.7397	23.0409	26.51	24.6134	22.9581	24.9254	27.4773	34.1428	18.7986	28.2945	18.9171	20.9409	24.8688	21.7253	23.4435	21.6629	27.2635	29.8733	28.9875	26.0753
ENSG00000107362.13	ABHD17B	4.81938	8.03831	6.99079	7.68342	6.07604	6.67689	4.97597	5.10066	6.75654	7.48863	8.15452	6.87047	8.85433	8.43978	6.38941	7.60516	6.70227	5.8688	7.35913	8.18225	6.99142	8.05382	6.75852	8.13769	7.78925	8.83114
ENSG00000136379.12	ABHD17C	0.453589	0.49893	0.469969	0.295516	0.666883	0.420224	0.84101	0.996681	0.656885	0.605698	0.815452	0.239668	0.529335	0.613802	0.792075	0.654208	0.912143	0.3668	0.456773	0.188098	2.32569	0.913189	0.336397	0.511426	0.588115	0.786105
ENSG00000164074.15	ABHD18	13.8912	21.1214	10.9268	12.7663	13.7452	12.56	8.4101	14.2467	9.85328	18.3912	15.6818	16.617	15.1101	13.8106	14.4686	8.5047	15.903	5.1352	17.8649	19.8913	23.7163	18.2257	14.4039	20.8933	17.2383	22.496
ENSG00000140526.18	ABHD2	33.3955	23.3388	17.8588	18.4402	38.9385	27.3613	24.3192	19.1714	23.4602	18.5564	12.2945	28.0411	17.468	15.1149	21.122	31.9744	22.3673	75.9276	34.1058	22.4307	21.6059	15.613	10.5048	11.7026	11.4486	11.4403
ENSG00000158201.10	ABHD3	3.79881	11.3645	2.34985	3.30978	2.48228	3.68863	3.36404	2.63827	3.75363	7.10319	6.08453	7.50959	6.83323	4.91042	8.396	7.8096	4.08482	2.63429	5.68429	6.30128	7.43646	6.7855	7.41603	5.08418	5.41065	10.0019
ENSG00000100439.10	ABHD4	31.978	28.3835	25.3783	27.0693	26.3048	30.2561	38.9668	22.5133	21.7711	15.6931	21.6408	24.0467	28.6803	28.6185	21.2276	22.0386	28.0385	24.6756	12.9927	15.0948	16.811	28.8669	22.4622	19.013	17.8787	15.7723
ENSG00000011198.10	ABHD5	11.9067	16.7419	10.9268	15.7806	12.5226	11.7196	11.0733	12.2533	10.8855	15.9133	12.7963	14.8594	15.447	11.8157	13.3597	14.1881	13.9598	8.20298	14.6168	12.8377	18.4907	16.8052	12.7984	13.4174	12.7948	14.5513
ENSG00000163686.15	ABHD6	3.34522	2.16203	2.17361	2.77785	2.48228	2.61473	3.15379	2.52102	2.58062	2.91836	3.07363	2.15701	3.07977	3.68281	5.01648	7.03273	2.1019	2.43422	2.84215	4.46732	2.46925	2.62542	2.87467	3.2641	2.43087	3.01061
ENSG00000127220.6	ABHD8	6.40694	10.6993	10.7505	8.86549	9.03996	9.24493	11.0032	10.7876	8.25799	8.97535	11.6672	11.9834	9.67239	9.66739	8.55441	9.93578	7.5351	7.50273	7.86665	6.5364	11.1547	13.1778	12.4926	10.8302	11.1742	10.4368
ENSG00000136754.17	ABI1	20.5816	17.7397	14.9215	16.0761	13.0042	15.2214	13.4562	11.8429	14.6392	11.7285	12.7963	14.7795	13.2815	12.9666	12.6732	14.7606	14.277	21.0743	11.4701	12.0853	14.2125	16.1076	13.0889	14.6509	12.1936	12.2599
ENSG00000138443.16	ABI2	13.3809	16.7419	9.9281	13.2982	13.4488	9.99199	12.1946	10.9049	12.5277	10.5171	9.84815	12.3029	8.5656	10.4346	14.9438	7.60516	13.6028	9.03662	13.1957	12.5085	13.0353	10.248	9.41912	10.4993	10.3508	13.3471
ENSG00000108798.9	ABI3	3.00503	1.77397	1.17492	1.7731	1.11147	1.21398	2.6632	1.99336	1.36069	0.825952	0.878179	1.67767	1.3474	2.07158	1.32013	1.14486	0.713851	1.20044	1.57333	1.17561	2.2252	1.47125	2.21716	2.03066	1.33306	1.53876
ENSG00000154175.17	ABI3BP	2.09785	13.3602	3.0548	3.07337	3.22327	3.3151	7.0785	4.10398	2.5337	1.87216	3.76362	2.2369	2.98352	2.68539	2.1122	2.33061	2.93472	1.76731	2.13161	1.97503	2.45489	2.77762	4.87776	4.302	2.47008	3.07752
ENSG00000119328.12	ABITRAM	8.1646	9.36879	7.51951	9.75204	8.59537	9.75854	7.42892	6.80088	6.8973	7.10319	9.0327	10.7052	8.46936	7.67253	9.39929	6.62385	8.84383	5.36862	8.32343	8.0882	11.0398	8.49773	8.13469	8.87475	8.76944	7.45963
ENSG00000097007.19	ABL1	38.8386	49.2277	47.9956	46.6916	42.1247	47.4386	59.992	44.4989	38.4278	36.397	38.6399	49.052	46.1002	41.3549	38.8645	48.7385	35.9702	40.7148	40.0438	38.8892	42.2931	44.2643	44.8784	41.0495	45.0365	42.6838
ENSG00000143322.21	ABL2	5.61316	8.70355	5.99211	5.61481	6.89112	7.14381	6.79816	6.85951	6.38117	6.49749	5.51998	9.90626	5.1971	5.67767	7.12868	7.11451	6.8609	6.93585	6.09031	6.20723	7.99635	9.33482	5.41294	6.94938	6.71758	6.84079
ENSG00000099204.20	ABLIM1	50.2917	71.9567	29.0206	46.7507	41.4579	32.7775	24.179	36.9944	34.2988	24.1178	46.6689	39.7049	51.4417	49.4878	51.5905	62.6404	53.9354	80.696	40.9574	43.6387	19.8689	20.6482	28.4408	33.9497	24.6616	30.7919
ENSG00000163995.20	ABLIM2	155.127	136.928	134.176	142.557	129.82	140.028	120.965	113.27	181.3	169.155	141.512	158.42	178.434	180.381	208.263	257.226	132.34	136.25	107.443	90.381	123.391	185.212	154.269	144.057	144.65	133.186
ENSG00000173210.19	ABLIM3	52.7864	73.0655	39.7712	61.4674	46.2742	53.3685	46.3957	47.4303	38.2401	64.7547	53.0044	66.5477	41.9137	55.012	42.2968	82.5119	41.3241	46.5169	36.2881	70.8188	30.1191	35.2846	33.3339	59.0848	44.4745	62.1859
ENSG00000175164.15	ABO	1.30407	4.5458	0.7637	1.41848	0.629833	0.653682	2.52303	1.40708	1.07917	1.48671	2.00727	2.39668	0.336849	0.767253	1.21452	1.10398	0.832827	0.400145	0.304516	0.517269	0.459395	0.634159	0.856284	0.586636	0.444353	0.367964
ENSG00000159842.15	ABR	19.7878	30.8228	27.4932	21.75	16.8944	15.4082	33.7105	20.344	21.8649	19.2722	22.5817	29.3193	14.0033	18.0304	25.8745	23.8786	10.5095	12.6046	20.1995	18.8098	23.5153	23.781	38.2881	38.1313	25.0798	27.982
ENSG00000174429.4	ABRA	221.692	59.5389	43.1197	122.107	215.218	67.5627	299.68	81.7864	168.82	44.0508	48.8644	92.7514	176.653	109.027	203.352	97.0681	115.287	46.0501	345.169	82.5749	106.25	154.608	72.8911	69.1629	169.965	65.414
ENSG00000146386.8	ABRACL	0.680383	0.49893	0.176239	0.650136	0.111147	0.233458	0.560673	0.117257	0.469204	0.605698	0.125454	0.399446	0.625577	0.920703	0.052805	0.20444	0.396584	0.400145	0.101505	0.329171	0.617313	0.24098	0.412851	0.285797	0.287523	0.485044
ENSG00000163322.14	ABRAXAS1	8.67489	8.4818	5.63963	9.75204	6.00194	8.77801	4.83581	4.39712	10.7448	5.67154	6.7118	10.3057	5.67832	5.98457	5.65014	7.97316	6.94022	5.70207	6.09031	10.1103	4.5796	9.4236	5.44352	6.76888	6.63916	8.31264
ENSG00000165660.8	ABRAXAS2	15.4787	19.5137	14.804	19.1495	17.7465	15.4082	17.521	17.2367	16.9383	17.2349	18.1281	21.1706	19.2485	17.6468	18.2705	17.5818	20.1465	12.4712	16.3423	18.0104	20.7589	20.8511	18.4407	20.2765	17.2383	18.4651
ENSG00000146109.5	ABT1	15.3086	14.5244	17.0951	15.7215	14.7085	15.6417	14.3672	16.0641	16.7037	12.4994	16.4345	15.4985	16.4094	14.5778	15.4191	19.7489	14.3563	14.4719	11.8761	14.0133	13.423	12.7212	14.5262	15.6436	14.7159	13.5645
ENSG00000114626.18	ABTB1	35.7768	49.5049	31.1942	35.2255	28.6019	42.4426	47.5871	38.5188	30.3575	33.6989	43.5953	44.019	35.6579	44.1938	28.4619	42.5644	32.7182	41.0149	41.0589	40.7232	32.3156	46.078	43.5328	47.5325	35.875	39.5896
ENSG00000166016.6	ABTB2	27.1019	16.5201	20.3849	22.1046	18.6357	19.2369	22.6372	19.9336	35.8472	21.5298	19.0063	16.4572	21.2696	20.7926	25.716	21.548	26.0952	43.5158	17.9664	23.7473	31.8706	23.6795	19.7098	24.8643	27.0663	26.8112
ENSG00000284874.1	AC000093.1	0.0566986	0.16631	0.176239	0.0591033	0.185245	0.233458	0.140168	0.117257	0.140761	0.16519	0.188181	0	0.144364	0.230176	0.31683	0.20444	0.118975	0.0666909	0.0507526	0.235122	0.100493	0.0760991	0.0764539	0.135378	0.143761	0.0836282
ENSG00000285772.1	AC000120.3	0	0	0	0	0.037049	0	0	0	0	0	0	0	0	0	0	0	0	0	0	0	0	0	0.0152908	0	0.0130692	0
ENSG00000283208.2	AC001226.2	0.340192	0.221746	0.117492	0.118207	0.148196	0.326841	0.140168	0.175885	0.328443	0	0.250908	0.399446	0	0.0767253	0.052805	0.163552	0.118975	0.133382	0.101505	0.188098	0.172273	0.0887823	0.0917447	0.0752097	0.143761	0.217433
ENSG00000132359.15	AC002316.1	2.32464	2.93814	0.704954	1.00476	1.8895	1.02721	2.94353	1.34845	1.92374	1.37659	1.19181	1.59778	1.05867	1.61123	1.32013	2.28973	0.634535	1.16709	0.558279	1.7399	0.818298	0.735624	1.48321	0.887475	0.888707	1.25442
ENSG00000268533.1	AC003002.2	0.0566986	0.16631	0.117492	0	0.0740981	0.0933831	0	0.117257	0	0	0.0627271	0	0.0481213	0.0767253	0.052805	0.040888	0.118975	0	0	0.0470244	0.0717805	0.0380495	0	0.0150419	0	0.0167256
ENSG00000269533.5	AC003002.3	0	0.0554366	0.176239	0	0	0.0466916	0.140168	0	0.0469204	0.110127	0.0627271	0	0.0481213	0	0.10561	0.081776	0.0396584	0.0666909	0	0	0.0717805	0.0253664	0.0305816	0	0.0130692	0.0334513
ENSG00000268163.1	AC004076.1	0	0.0554366	0	0	0.148196	0.0933831	0.210252	0.293141	0.187682	0.110127	0.250908	0.399446	0.0481213	0	0.158415	0.040888	0.0396584	0	0.101505	0	0.143561	0.177565	0.152908	0.120336	0.209107	0.133805
ENSG00000180448.10	AC004151.1	1.64426	2.10659	1.17492	1.47758	1.33377	1.02721	4.83581	0.938052	1.87682	1.48671	0.878179	0.719003	1.92485	1.61123	1.16171	1.22664	0.475901	0.666909	1.11656	0.329171	0.689093	0.722941	3.40984	1.45907	0.888707	1.33805
ENSG00000285162.1	AC004593.2	0	0	0	0	0	0	0	0.0586283	0	0	0	0	0	0	0	0	0	0	0	0	0	0	0	0	0	0.0167256
ENSG00000285897.1	AC004687.2	0	0.110873	0	0	0	0.0933831	0	0	0.187682	0.0550635	0	0.0798892	0	0	0.052805	0	0.0396584	0.100036	0.0507526	0.0470244	0.0430683	0.0634159	0.0611631	0.0902517	0.0130692	0.0836282
ENSG00000282936.2	AC004706.3	0.170096	0.277183	0.0587462	0.236413	0.148196	0.0933831	0.140168	0.117257	0.0469204	0	0.250908	0	0.192485	0.153451	0.10561	0.081776	0.0793168	0.133382	0.253763	0.0940489	0.0143561	0.0507327	0.0305816	0.0300839	0.0392076	0.0334513
ENSG00000266076.1	AC004805.1	0	0	0	0	0	0	0	0	0.0469204	0	0	0	0	0	0	0	0	0	0	0	0	0.0126832	0.0152908	0	0	0
ENSG00000248751.6	AC004997.1	0	0	0	0	0	0	0	0	0.0469204	0	0	0	0	0	0	0	0.0396584	0	0	0	0	0.0253664	0.0152908	0.0300839	0.0130692	0
ENSG00000159239.13	AC005041.1	0	0	0	0	0	0	0.0700841	0.0586283	0	0	0.0627271	0.0798892	0.0962427	0.153451	0.052805	0.040888	0	0	0	0	0.0143561	0.0126832	0.0305816	0.0451258	0	0.0334513
ENSG00000131845.14	AC005261.1	9.29857	12.5287	8.45945	9.92935	8.92882	9.4317	6.02724	7.38716	7.08498	8.81016	8.84452	9.42693	9.52803	8.82341	9.76893	9.5269	8.72485	8.93658	5.98881	9.40489	7.89586	10.5905	10.2448	10.2887	8.18133	8.59698
ENSG00000251537.4	AC005324.3	0.0566986	0.110873	0	0.0591033	0.037049	0	0.0700841	0.0586283	0	0	0	0	0.0962427	0.0767253	0	0.040888	0	0	0.152258	0.141073	0.0574244	0.0760991	0	0.0300839	0.0392076	0.0501769
ENSG00000266202.1	AC005697.1	0	0	0	0.0591033	0	0	0.0700841	0	0	0	0.0627271	0	0	0	0	0	0.0396584	0	0	0	0	0	0.0152908	0	0.0130692	0.0167256
ENSG00000258472.9	AC005726.1	0	0.0554366	0.0587462	0	0.037049	0	0	0	0	0	0	0.159778	0	0	0	0	0	0.0333455	0	0	0	0	0.0305816	0	0.0653461	0.0167256
ENSG00000007237.18	AC005747.1	7.59761	13.3048	11.2793	12.2935	9.5957	7.61072	14.6476	11.4325	14.8738	7.92914	8.59361	8.46826	10.298	10.7415	7.86795	6.05142	9.04212	8.50309	4.8215	7.24176	4.78058	4.47716	7.04905	6.21232	7.6847	5.06787
ENSG00000255639.3	AC005833.1	0	0	0	0	0	0	0	0	0	0	0	0	0	0	0	0	0	0	0	0	0	0	0.0305816	0	0	0.0167256
ENSG00000264324.1	AC006030.1	0.113397	0.0554366	0.0587462	0.0591033	0	0.280149	0	0.0586283	0.0469204	0	0.0627271	0.239668	0	0	0.10561	0	0.0396584	0.0666909	0	0.0940489	0.0287122	0.0507327	0.0152908	0.0451258	0.0130692	0.0334513
ENSG00000243696.5	AC006254.1	48.9876	48.0635	32.8391	24.7052	32.1956	26.334	31.1174	32.3042	90.744	58.2572	86.6261	24.8456	35.6579	45.7283	45.7291	38.1485	31.4888	164.86	35.7298	82.9981	34.2824	28.1947	20.8566	22.2019	41.4686	31.8623
ENSG00000281593.1	AC006978.2	0	0	0	0	0	0	0	0	0	0	0	0.0798892	0	0	0	0	0	0	0	0	0	0.0126832	0	0	0	0
ENSG00000258881.6	AC007040.2	0	0	0	0	0	0	0	0	0	0	0.0627271	0	0	0	0.052805	0.040888	0	0	0.0507526	0	0	0.0760991	0.0152908	0.0451258	0.0130692	0
ENSG00000277639.2	AC007906.2	0.283493	0.554366	0.234985	0.472826	0.592784	0.140075	0.490589	0.469026	0.234602	0.495571	0.564544	0.878782	0.769941	0.537077	0.42244	0.20444	0.555218	0.600218	0.20301	0.329171	0.445039	0.342446	0.244652	0.421174	0.575045	0.38469
ENSG00000276087.2	AC008073.3	0.0566986	0	0	0	0	0	0	0	0	0	0	0	0	0	0	0	0	0	0	0	0	0.0126832	0	0.0150419	0.0130692	0.0167256
ENSG00000284797.1	AC008397.1	0.0566986	0	0	0	0	0	0	0	0	0	0	0	0	0	0	0	0	0	0	0	0	0	0.0152908	0	0	0
ENSG00000285188.1	AC008397.2	0.39689	0.49893	0.176239	0.295516	0.740981	0.700373	0.560673	0.469026	0.0469204	0.220254	0.376362	1.03856	0.962427	0.843978	0.580855	0.081776	0.23795	0.133382	0.456773	0.235122	1.96679	1.11612	0.626922	0.376049	1.24158	0.551946
ENSG00000285000.1	AC008581.2	0	0	0	0	0	0	0	0	0	0	0	0	0	0	0	0	0	0	0.0507526	0	0	0.0126832	0	0	0	0
ENSG00000285868.1	AC008676.3	0.113397	0.16631	0	0.0591033	0.037049	0	0.700841	0.175885	0.234602	0.16519	0.0627271	0.239668	0.0481213	0	0.052805	0.040888	0	0.233418	0.152258	0	0.0717805	0.0507327	0.0611631	0.0150419	0.0392076	0.0167256
ENSG00000268655.2	AC008687.4	0.113397	0.16631	0.0587462	0.118207	0.185245	0.0933831	0	0.175885	0	0	0.0627271	0	0	0.153451	0.052805	0	0	0.0333455	0	0	0.0861366	0.0126832	0.183489	0.105294	0.0261384	0.0334513
ENSG00000283663.1	AC008687.8	0.113397	0.0554366	0	0	0.037049	0	0	0	0	0.0550635	0	0	0.0481213	0.153451	0	0.040888	0.0396584	0	0.0507526	0.0470244	0.0717805	0.0253664	0.0305816	0.0300839	0.0914845	0.0669026
ENSG00000269403.1	AC008750.8	0	0	0	0	0	0	0	0	0.0469204	0	0	0	0	0	0	0	0	0	0	0	0	0	0	0	0	0.0167256
ENSG00000269755.1	AC008758.6	0	0	0	0.0591033	0	0	0	0	0.0469204	0.0550635	0.0627271	0.0798892	0	0	0	0	0.0396584	0.0333455	0	0	0.0430683	0.0634159	0.0917447	0.0150419	0.0522769	0.0334513
ENSG00000268400.5	AC008763.2	0	0	0	0.0591033	0	0	0	0	0	0	0	0	0	0	0	0	0	0	0	0	0	0	0	0	0	0
ENSG00000267179.1	AC008770.2	0	0.110873	0.0587462	0	0.037049	0	0	0	0	0	0	0	0	0	0	0.040888	0	0	0	0.0470244	0.0143561	0.0126832	0.0305816	0.0150419	0.0261384	0
ENSG00000134398.15	AC008870.1	0.0566986	0.277183	0.0587462	0.0591033	0.111147	0.0466916	0.140168	0.117257	0	0	0.0627271	0	0.0962427	0.0767253	0.052805	0	0.0396584	0.133382	0.0507526	0.0470244	0.100493	0.0380495	0.0458723	0.0902517	0.143761	0.0836282
ENSG00000260729.1	AC009690.1	0.113397	0.277183	0	0	0.037049	0.0933831	0.210252	0.117257	0	0.0550635	0.0627271	0.159778	0.192485	0.0767253	0	0.040888	0.0396584	0.0333455	0.253763	0	0.0430683	0.0760991	0.0305816	0.0451258	0.0653461	0.0501769
ENSG00000258311.5	AC009779.4	4.53589	4.93386	6.16835	7.91984	5.40916	7.61072	6.1674	8.55973	4.92664	9.30573	4.95544	6.39114	7.8919	16.4192	4.91087	2.98482	9.08178	11.0707	4.61849	6.86557	7.93893	7.19136	10.3213	10.77	3.71166	4.58282
ENSG00000285791.1	AC009879.3	3.23182	5.32192	2.93731	2.06861	0.963275	1.96105	2.80337	2.99004	1.59529	3.469	2.94817	3.75479	2.64667	2.45521	2.37623	3.02571	4.79867	2.73433	3.14666	4.56137	2.98607	2.75225	2.79821	1.91033	1.99959	3.66291
ENSG00000256646.7	AC010132.3	0	0	0	0	0.037049	0	0	0	0	0	0	0	0	0.0767253	0	0	0	0	0	0	0	0	0.0152908	0.0150419	0.0261384	0
ENSG00000285854.1	AC010197.2	0	0	0	0	0	0	0	0	0	0	0	0	0	0	0	0	0	0	0	0	0	0.0126832	0	0	0	0
ENSG00000250803.6	AC010255.3	0	0	0	0	0	0	0	0	0	0	0	0	0	0	0	0	0	0	0	0	0	0	0	0.0150419	0	0
ENSG00000167774.2	AC010323.1	0	0	0	0	0	0	0	0	0.0469204	0.0550635	0	0	0.0481213	0	0	0	0	0	0	0	0.0143561	0.0253664	0	0.0150419	0.0130692	0.0167256
ENSG00000261341.6	AC010325.1	0	0	0	0	0	0	0	0	0	0	0	0	0	0	0	0	0	0	0	0	0	0	0.0152908	0	0.0261384	0
ENSG00000152454.4	AC010326.1	3.74211	2.93814	2.70232	2.12772	2.59343	2.94157	2.10252	1.93473	3.42519	3.96457	3.26181	3.91457	2.30982	1.99486	5.49172	4.90656	3.01404	2.73433	1.87785	3.80898	2.34005	3.56397	3.50159	3.98612	2.8883	3.24477
ENSG00000269242.1	AC010422.3	0	0	0	0	0	0	0	0	0.0469204	0	0	0	0	0	0	0	0.0396584	0	0	0	0	0	0	0	0	0
ENSG00000285589.1	AC010422.8	0.907178	1.21961	1.35116	1.18207	0.815079	1.16729	1.61194	1.34845	1.59529	1.04621	1.6309	1.19834	1.53988	1.68796	1.32013	1.3493	0.793168	0.900327	0.862794	0.84644	1.29205	1.02734	0.948028	1.12815	0.849499	0.869733
ENSG00000260851.6	AC010542.3	0	0	0	0	0	0	0	0	0	0	0	0.0798892	0	0	0	0	0	0	0	0	0	0	0	0	0	0
ENSG00000261611.6	AC010547.4	0.0566986	0.110873	0.0587462	0.236413	0.037049	0.140075	0.0700841	0.0586283	0	0.110127	0.0627271	0	0	0	0	0.20444	0.118975	0.0333455	0	0.0470244	0.114849	0.0887823	0.0764539	0.150419	0.0392076	0.0669026
ENSG00000230626.4	AC011005.1	0.453589	0.388056	0.704954	0.709239	0.481637	0.326841	0.490589	0.586283	0.234602	0.16519	0.564544	0.719003	0.384971	0.230176	0.10561	0.327104	0.356926	0.3668	0.355268	0.141073	0.33019	0.291713	0.39756	0.225629	0.457423	0.401415
ENSG00000266826.2	AC011195.3	0	0	0	0	0	0.0933831	0	0	0.0469204	0	0	0.0798892	0	0	0.052805	0	0	0	0	0	0	0	0	0	0	0
ENSG00000258674.5	AC011448.1	0.510288	0.443493	0.293731	0.35462	0.259343	0.280149	0.420505	0.293141	0.469204	0.605698	0.188181	0.719003	0.336849	0.690528	0.31683	0.40888	0.356926	0.266764	0.406021	0.141073	0.84701	0.596109	0.764539	0.54151	0.483561	0.53522
ENSG00000267385.1	AC011498.4	6.46364	8.53724	3.64226	2.54144	2.59343	3.12833	3.64438	3.75221	2.62754	3.41394	6.83725	2.2369	2.98352	2.53193	3.37952	2.78038	2.73643	2.06742	4.61849	3.66791	10.3508	1.81369	2.35478	1.45907	2.10414	4.26504
ENSG00000167807.15	AC011511.1	0.0566986	0	0.117492	0.118207	0.037049	0.0466916	0	0	0.0469204	0	0.0627271	0	0.0481213	0.153451	0.158415	0.040888	0.118975	0.0333455	0	0	0.129205	0.0634159	0.0305816	0.0451258	0.0522769	0.100354
ENSG00000267303.1	AC011511.4	0	0.0554366	0	0	0	0	0	0	0	0	0	0	0	0	0	0	0	0	0	0	0.0143561	0	0	0	0	0
ENSG00000267360.6	AC012309.1	0	0	0	0	0	0	0	0	0	0	0	0	0	0	0	0	0.0396584	0	0	0	0	0.0126832	0	0.0150419	0.0130692	0.0167256
ENSG00000258461.5	AC012651.1	4.70599	6.70783	5.87462	7.62432	4.92752	5.18276	4.48538	3.98672	8.21107	9.85636	5.14362	6.23136	5.24523	4.60352	7.07587	6.78741	4.56072	3.46793	3.9587	4.98459	1.56482	2.11809	1.08565	0.932601	2.05187	2.50885
ENSG00000279765.3	AC013394.1	0.0566986	0.0554366	0	0	0	0.0933831	0.0700841	0.0586283	0.0469204	0	0.125454	0	0	0	0	0.081776	0.0396584	0	0	0	0.0287122	0.0760991	0.0305816	0	0.0392076	0.0167256
ENSG00000226690.8	AC013470.2	0	0	0	0	0	0	0	0	0	0	0	0	0	0	0	0	0	0	0	0	0	0.0126832	0	0	0	0
ENSG00000173867.10	AC013489.1	0	0	0	0	0	0.0466916	0	0	0	0.0550635	0	0.0798892	0	0	0.052805	0	0	0	0.0507526	0.0470244	0.0143561	0	0	0	0.0261384	0
ENSG00000284526.1	AC015802.6	0.963877	0.997859	1.11618	1.30027	0.629833	1.58751	0.981178	0.996681	1.50145	1.10127	0.564544	1.27823	0.769941	1.45778	1.10891	0.654208	0.674193	1.03371	0.812042	1.59883	1.27769	1.23027	1.29972	1.35378	1.04554	1.2377
ENSG00000273398.6	AC017083.3	0.113397	0.0554366	0	0	0.0740981	0.280149	0.0700841	0.0586283	0.140761	0	0	0	0	0	0	0	0.0396584	0.0333455	0	0	0.0143561	0.0126832	0.0305816	0.0300839	0	0.0167256
ENSG00000160460.16	AC020929.1	13.6644	10.8101	7.69575	7.56522	7.7803	6.11659	9.53144	7.56305	6.6627	7.76395	7.08816	9.02748	5.34147	6.982	7.12868	7.27806	5.63149	6.2356	8.62794	7.90011	7.62309	4.99717	6.31509	6.18224	3.17582	4.29849
ENSG00000170442.12	AC021066.1	0.0566986	0.0554366	0.176239	0.118207	0.037049	0	0.0700841	0.0586283	0.0938408	0.0550635	0.125454	0	0	0	0.158415	0.081776	0.158634	0	0	0	0.0430683	0.0380495	0.122326	0.120336	0.0261384	0.0669026
ENSG00000286001.1	AC021087.5	0.340192	0.33262	0.352477	0.591033	0.222294	0.0466916	0.280337	0.234513	0.609965	0.605698	0.188181	0	0.577456	0.690528	0.264025	0.163552	0.23795	0.166727	0.761289	1.03454	0.545532	0.431228	0.382269	0.150419	0.405146	0.853008
ENSG00000256294.8	AC021092.2	1.58756	3.04901	1.40991	1.95041	1.8895	2.28789	1.68202	1.34845	2.58062	2.20254	2.3209	3.19557	2.16546	2.45521	1.42574	2.73949	1.58634	2.33418	1.16731	2.06908	1.85194	2.6381	2.69118	2.25629	1.90811	2.42522
ENSG00000286261.1	AC022137.3	0.340192	0.609803	0.176239	0.295516	0.407539	0.700373	0.490589	0.820796	0.375363	0.330381	0.564544	1.03856	0.577456	0.460352	0.475245	0.81776	0.23795	0.3668	0.406021	0.470244	0.559888	0.583426	0.244652	0.165461	0.392076	0.301061
ENSG00000272916.5	AC022400.7	0.170096	0.16631	0.0587462	0.35462	0.111147	0.373532	0.210252	0.117257	0.187682	0.16519	0	0.239668	0.192485	0.0767253	0.158415	0.531544	0.23795	0.166727	0.20301	0.235122	0.0430683	0.0760991	0.0764539	0.0601678	0.0784153	0.0334513
ENSG00000286132.1	AC022415.3	0	0.0554366	0.0587462	0.0591033	0.037049	0	0.0700841	0.117257	0.0469204	0.0550635	0.125454	0.239668	0.0481213	0.0767253	0.052805	0	0.0396584	0.0333455	0	0.0940489	0.0287122	0.0634159	0.0458723	0.0752097	0.0653461	0.0836282
ENSG00000055483.19	AC022966.1	24.7773	30.4347	32.5454	35.3437	27.1199	30.723	31.9584	24.5652	31.812	29.514	30.6108	40.3441	23.1945	22.7874	30.5741	40.0293	20.781	27.3766	26.3914	25.7694	25.0801	29.5518	24.5264	27.3162	24.5178	24.9045
ENSG00000257390.5	AC023055.1	0	0.0554366	0	0.0591033	0.037049	0	0	0.0586283	0.0469204	0.0550635	0	0	0.0481213	0	0.052805	0	0	0.0666909	0.101505	0	0.0143561	0.0126832	0	0.0601678	0.0130692	0
ENSG00000288436.1	AC024558.2	0.0566986	0.0554366	0.234985	0	0	0.0466916	0.0700841	0	0	0.110127	0.0627271	0.0798892	0	0.153451	0	0.20444	0.0396584	0	0.0507526	0.0470244	0.0143561	0.0253664	0.0152908	0.0451258	0.0130692	0.0167256
ENSG00000287908.1	AC025165.6	0	0	0	0	0	0	0.0700841	0.0586283	0	0	0	0.0798892	0.0481213	0.0767253	0	0.081776	0	0.0333455	0	0	0.0143561	0.0253664	0.0458723	0.0300839	0.0261384	0.0836282
ENSG00000285329.1	AC025283.2	0	0.110873	0	0.0591033	0	0	0	0	0.0469204	0.0550635	0.125454	0.0798892	0.0481213	0	0.052805	0.081776	0	0.0333455	0	0	0.0574244	0.0760991	0.0611631	0.0752097	0.0784153	0.0334513
ENSG00000284484.1	AC025287.4	0	0	0	0	0	0	0	0	0	0	0.0627271	0	0	0	0	0	0	0	0	0	0	0	0	0	0	0
ENSG00000284461.2	AC027644.4	0	0	0	0	0	0	0.0700841	0	0	0	0	0	0	0.0767253	0	0	0	0	0	0	0.0143561	0	0.0152908	0.0150419	0.0261384	0
ENSG00000262304.2	AC027796.3	0.0566986	0	0	0.0591033	0.037049	0	0.0700841	0	0	0.110127	0.0627271	0	0	0	0.052805	0.040888	0	0.0333455	0	0	0.0143561	0.0253664	0.0152908	0	0.0261384	0.0334513
ENSG00000196155.13	AC040160.1	1.47416	2.55008	1.70364	1.00476	1.44491	1.40075	1.68202	0.879424	1.12609	0.936079	1.56818	2.15701	1.15491	1.2276	1.84818	2.12618	1.38804	0.766945	0.609031	1.17561	0.760874	1.06539	1.1621	1.88024	1.11088	1.33805
ENSG00000261884.2	AC040162.1	0.623685	0.665239	0.881193	0.768342	0.518686	0.420224	0.420505	0.527654	0.797647	0.770889	0.313635	1.19834	0.625577	0.460352	1.0033	0.735984	0.555218	0.633564	0.659784	0.42322	0.631669	0.367812	0.519886	0.511426	0.561976	0.769379
ENSG00000284934.1	AC048338.2	0	0.0554366	0	0	0.037049	0	0	0	0	0	0	0	0	0	0	0	0	0	0	0	0	0	0	0	0	0
ENSG00000264187.1	AC055811.2	0.0566986	0.0554366	0	0	0	0	0.0700841	0	0.0938408	0	0.0627271	0	0	0	0	0	0.0396584	0	0	0.0940489	0	0.0126832	0.0152908	0.0451258	0.0522769	0.0167256
ENSG00000286190.1	AC055839.2	0.793781	1.55223	0.469969	0.531929	0.815079	0.700373	0.981178	0.469026	0.891487	0.715825	1.25454	0.639114	1.10679	1.91813	0.580855	1.0222	0.475901	0.7336	0.304516	0.564293	0.631669	0.684892	1.17739	1.24848	0.66653	0.869733
ENSG00000250644.3	AC068580.4	0.0566986	0.16631	0.117492	0.0591033	0.037049	0	0	0	0.140761	0.0550635	0.0627271	0.0798892	0	0	0.158415	0.20444	0.0396584	0.166727	0.0507526	0.0940489	0.0287122	0.0760991	0.0458723	0	0.0392076	0.133805
ENSG00000284946.1	AC068831.8	0.113397	0.110873	0.117492	0.236413	0	0.233458	0	0	0.187682	0.220254	0	0.0798892	0.240607	0.153451	0.21122	0.040888	0.0396584	0.133382	0.101505	0.282147	0.0287122	0.101465	0.122326	0.195545	0.117623	0.167256
ENSG00000258539.1	AC068896.3	0.0566986	0.0554366	0.0587462	0	0.037049	0.0933831	0.0700841	0.0586283	0.187682	0	0.0627271	0.0798892	0.0962427	0	0.10561	0.081776	0.0793168	0.0666909	0.101505	0.141073	0.0430683	0.0507327	0.122326	0.0752097	0.1699	0.167256
ENSG00000280537.2	AC068946.1	0	0.0554366	0	0.0591033	0.111147	0.0466916	0	0.175885	0	0	0	0	0.0962427	0	0.10561	0	0	0.0333455	0.20301	0	0.0143561	0.0253664	0.0152908	0.0300839	0	0
ENSG00000284820.1	AC068946.2	0.39689	0.33262	0.234985	0.531929	0.037049	0.513607	0.490589	0.234513	0.563045	0.440508	0.43909	0.0798892	0.288728	0	0.21122	0.245328	0.594876	0.266764	0.101505	0.329171	0.33019	0.304396	0.351688	0.180503	0.431284	0.217433
ENSG00000256950.2	AC069503.2	0	0	0.0587462	0	0	0	0	0	0	0	0.0627271	0	0	0	0	0	0.0396584	0.0666909	0	0.0470244	0.0430683	0.0253664	0.0611631	0.0300839	0.0130692	0.0501769
ENSG00000285938.1	AC072022.2	0	0	0	0	0	0.233458	0	0.0586283	0.281522	0.0550635	0.0627271	0.0798892	0	0.0767253	0.052805	0.081776	0.0396584	0	0	0.0470244	0.0430683	0.0380495	0.0152908	0.0451258	0.0130692	0
ENSG00000279956.1	AC073082.1	0.0566986	0	0	0.0591033	0.0740981	0.0466916	0	0	0	0	0	0.0798892	0	0	0.052805	0	0	0	0	0	0.0143561	0	0	0	0	0
ENSG00000284691.1	AC073111.4	3.9122	3.936	2.40859	2.71875	2.33409	2.98826	3.85463	2.75553	2.86214	2.69811	2.69726	3.35535	2.50231	2.68539	3.06269	3.35281	2.97438	2.30084	3.75569	3.05659	3.18706	2.68883	3.70037	3.50477	2.22177	3.44548
ENSG00000264058.2	AC073508.2	0.113397	0	0.0587462	0	0	0.0466916	0	0.0586283	0	0.110127	0	0	0.0481213	0	0	0	0	0	0	0	0	0.0126832	0.0152908	0.0150419	0	0
ENSG00000272822.2	AC073610.2	0	0	0	0	0	0	0	0	0	0	0	0	0.0481213	0	0	0	0.0396584	0	0	0.0470244	0.0143561	0	0	0	0.0130692	0
ENSG00000265690.7	AC074143.1	0	0	0	0	0	0	0	0	0	0	0	0	0	0	0	0	0	0	0	0.0470244	0	0	0	0	0.0130692	0
ENSG00000241962.9	AC079447.1	0.283493	0.221746	0.176239	0.0591033	0.259343	0.186766	0.210252	0.527654	0.281522	0.330381	0.250908	0.399446	0.0481213	0.306901	0.10561	0.20444	0.118975	0.166727	0.20301	0.235122	0.129205	0.164881	0.275234	0.240671	0.235246	0.284336
ENSG00000267426.5	AC087289.3	0	0	0.117492	0.118207	0.037049	0	0.0700841	0	0	0	0.125454	0	0	0	0	0	0.0396584	0	0	0.0470244	0	0	0	0.0150419	0.0130692	0
ENSG00000259316.11	AC087632.2	0	0	0	0	0	0	0	0	0	0	0	0	0	0	0	0	0	0.0333455	0	0	0	0	0	0	0	0.0167256
ENSG00000268279.4	AC090004.1	0.226794	0.443493	0.117492	0.236413	0.148196	0.140075	0.280337	0.117257	0.281522	0.220254	0.0627271	0.0798892	0.0962427	0.383626	0.10561	0.163552	0.118975	0.3668	0.152258	0.0940489	0.0287122	0.0507327	0.0611631	0.165461	0.196038	0.167256
ENSG00000267127.7	AC090360.1	1.07727	0.997859	0.939939	1.18207	0.518686	1.54082	1.47177	1.52433	1.03225	1.70697	1.19181	2.39668	0.866184	1.07415	1.10891	1.79907	0.951802	1.06705	0.812042	1.55181	1.06235	1.38247	0.856284	1.08302	0.705738	0.986813
ENSG00000285253.1	AC090517.4	0	0	0	0	0	0	0	0	0	0	0	0	0	0	0	0.040888	0	0	0	0	0.0143561	0	0	0.0150419	0	0
ENSG00000261147.1	AC091167.2	0	0	0	0	0	0	0	0	0	0	0	0	0	0	0	0	0.0396584	0	0	0	0.0143561	0	0	0	0	0
ENSG00000275674.1	AC091167.6	0	0	0	0	0.037049	0	0	0	0	0	0	0	0.0481213	0	0	0	0	0	0	0	0	0	0.0305816	0	0	0
ENSG00000284626.1	AC091167.7	0	0	0	0	0	0	0	0	0	0	0	0	0.0962427	0.153451	0	0	0.0396584	0	0	0	0	0	0	0	0	0.0167256
ENSG00000140474.14	AC091230.1	43.828	50.2256	45.2933	41.786	37.8641	32.8242	47.7974	46.2577	39.1316	46.804	42.968	43.2201	43.5017	42.0455	59.8281	69.2234	35.3356	31.2447	42.1754	38.3719	48.5524	38.4427	42.6766	41.967	39.9003	50.3943
ENSG00000275740.1	AC091959.3	0	0	0	0	0	0	0	0	0	0	0	0	0	0	0	0	0	0	0	0.0470244	0	0	0	0	0	0
ENSG00000273291.5	AC092042.3	0.170096	0.110873	0.117492	0.118207	0	0	0	0.0586283	0.140761	0.110127	0	0.159778	0.240607	0.153451	0.21122	0.327104	0	0	0.0507526	0.0470244	0	0.0126832	0.0764539	0.0752097	0.0261384	0.0167256
ENSG00000213096.10	AC092279.1	0.510288	1.82941	0.411223	0.650136	0.333441	0.373532	0.280337	0.234513	0.140761	0.825952	1.56818	0.798892	1.82861	0.460352	0.84488	0.572432	0.555218	0.333455	1.67484	0.752391	0.904435	0.570743	1.14681	1.08302	0.431284	0.735928
ENSG00000273155.1	AC092587.1	0	0	0	0.0591033	0	0	0	0	0	0	0	0	0	0	0	0.040888	0	0	0	0	0	0	0	0	0	0
ENSG00000260643.2	AC092718.3	0.283493	0.443493	0	0.0591033	0.296392	0.0933831	0.420505	0.234513	0.0469204	0.220254	0.376362	0.159778	0.433092	0.153451	0.158415	0.245328	0.277609	0.133382	0.101505	0.0940489	0.172273	0.101465	0.275234	0.165461	0.104554	0.150531
ENSG00000284512.1	AC092718.8	0	0	0	0	0.0740981	0	0.0700841	0	0	0	0.0627271	0	0	0.0767253	0	0	0.0396584	0.0666909	0.0507526	0.0940489	0	0.0126832	0.0152908	0.0902517	0.0261384	0.0167256
ENSG00000233757.6	AC092835.1	0.0566986	0.388056	0.234985	0.118207	0.148196	0.0466916	0.0700841	0.0586283	0.0938408	0.110127	0.125454	0.0798892	0.0962427	0	0.158415	0.163552	0.158634	0.133382	0.0507526	0.329171	0.114849	0.0507327	0.0305816	0.105294	0.104554	0.100354
ENSG00000198001.13	AC093012.1	2.94833	3.76969	2.58483	2.36413	2.96392	2.84819	2.73328	1.81748	2.48678	2.14748	3.07363	2.31679	2.55043	3.52936	2.42903	3.59814	2.26053	1.96738	2.23311	3.38576	2.69895	2.54932	2.50769	2.82789	2.39167	2.86008
ENSG00000170846.17	AC093323.1	7.71101	8.75899	8.4007	9.87024	10.0773	10.1788	9.39127	8.38384	10.0879	12.3342	9.7227	7.11014	8.03626	7.67253	9.18807	9.03624	8.88348	7.13593	9.43999	9.07572	8.94386	9.41092	10.2754	10.3338	9.82805	10.8048
ENSG00000285043.1	AC093512.2	0.850479	0.776113	1.40991	1.18207	1.11147	1.21398	1.47177	1.64159	1.07917	1.43165	1.19181	1.03856	1.588	1.38106	0.897685	0.899536	0.912143	1.03371	0.609031	0.658342	0.77523	0.951238	0.948028	1.03789	1.05861	0.53522
ENSG00000285458.1	AC093827.5	0.226794	0.33262	0.411223	0.35462	0.222294	0.233458	0.350421	0.469026	0.375363	0.440508	0.564544	0.399446	0.192485	0.153451	0.31683	0.40888	0.396584	0.233418	0.355268	0.564293	0.33019	0.215614	0.336397	0.406133	0.222177	0.200708
ENSG00000272305.5	AC096887.1	0.113397	0.221746	0.117492	0.0591033	0.0740981	0.140075	0	0	0.187682	0.220254	0.0627271	0.159778	0.0962427	0	0.264025	0.163552	0.118975	0.100036	0.0507526	0.141073	0.0717805	0.0126832	0.0152908	0.0451258	0.0392076	0.0334513
ENSG00000283580.3	AC098484.3	0	0	0	0	0	0	0	0	0	0	0	0	0	0	0	0	0	0	0	0	0	0	0	0.0150419	0	0
ENSG00000285713.1	AC098588.2	0	0	0	0	0	0	0	0	0	0.0550635	0	0	0.0481213	0	0.052805	0	0	0	0	0	0	0	0.0458723	0	0.0130692	0.0334513
ENSG00000283563.1	AC098650.1	0.0566986	0.0554366	0	0.118207	0	0	0	0	0.0469204	0.0550635	0	0.0798892	0	0	0	0.040888	0.0396584	0.0666909	0	0.0470244	0	0	0	0.0150419	0.0261384	0.0334513
ENSG00000266302.6	AC098850.3	0	0	0	0	0	0	0	0	0	0	0	0	0	0	0	0	0	0	0	0	0.0143561	0.0126832	0	0.0150419	0	0
ENSG00000188897.9	AC099489.1	0.39689	0.665239	0.587462	1.06386	1.14852	0.840448	1.26151	0.35177	3.0029	0.881016	1.88181	0.559225	0.914305	0.460352	0.63366	3.27104	1.07078	1.00036	0.710537	0.84644	1.60788	0.570743	0.856284	1.03789	0.261384	0.38469
ENSG00000239920.2	AC104389.5	0	0	0	0	0	0	0.0700841	0	0	0	0.0627271	0	0	0	0	0.040888	0.0396584	0	0	0	0.0143561	0	0.0152908	0.0150419	0.0130692	0.0334513
ENSG00000283189.2	AC104452.1	0.283493	0.831549	0.646208	0.886549	0.963275	1.07391	0.560673	0.35177	0.656885	1.2114	1.44272	0.639114	0.818063	0.920703	1.32013	1.55374	0.594876	0.3668	1.26882	1.03454	0.5886	0.760991	0.550468	0.752097	0.66653	0.91991
ENSG00000284952.1	AC104472.3	0	0	0	0	0	0	0	0	0	0	0	0	0	0	0	0	0	0	0	0	0.0143561	0	0.0152908	0	0	0
ENSG00000267314.1	AC104532.1	0	0	0	0	0	0	0	0	0	0	0	0	0	0	0	0	0	0	0	0	0.0143561	0	0	0	0	0
ENSG00000267645.5	AC105052.3	0	0	0	0	0	0	0	0.0586283	0	0	0	0	0	0	0	0	0	0.0333455	0	0	0	0	0	0	0	0
ENSG00000260007.3	AC107871.1	0.283493	0.0554366	0.234985	0.118207	0.0740981	0.0466916	0.0700841	0.0586283	0.0469204	0.275317	0.125454	0.159778	0.144364	0.306901	0.158415	0.163552	0	0.100036	0.101505	0.0470244	0.100493	0.0634159	0.0152908	0.0752097	0.0130692	0.0334513
ENSG00000286905.1	AC108488.2	0.510288	0.277183	0.293731	0.35462	0.481637	0.513607	0.350421	0.410398	0.469204	0.715825	0.815452	0.159778	0.481213	0.460352	0.42244	0.490656	0.317267	0.166727	0.20301	0.235122	0.430683	0.24098	0.259943	0.195545	0.405146	0.301061
ENSG00000206549.13	AC109583.1	0.850479	0.554366	0.117492	0.413723	0.296392	0.280149	0.350421	0.293141	1.87682	2.53292	0.815452	0.399446	0.481213	0.306901	0.264025	0.449768	0.0793168	0.700255	0.101505	0.141073	0.315834	0.748308	0.275234	0.165461	0.117623	0.217433
ENSG00000285943.1	AC112128.1	0	0.388056	0.0587462	0.118207	0.222294	0.0933831	0.0700841	0	0	0	0.0627271	0	0.0481213	0	0.052805	0.040888	0	0.0333455	0.152258	0.0940489	0.0287122	0	0.229362	0.0752097	0.0653461	0.117079
ENSG00000285978.1	AC113348.2	0	0	0	0.118207	0.0740981	0	0.0700841	0	0	0.0550635	0	0	0	0.230176	0	0.081776	0.0396584	0.0666909	0	0	0.0287122	0.0253664	0	0.0451258	0.0130692	0.0501769
ENSG00000284773.1	AC114490.3	0.0566986	0.388056	0.176239	0.118207	0.185245	0.373532	0.0700841	0.234513	0.0469204	0.220254	0.125454	0.399446	0.0962427	0.153451	0.264025	0.40888	0	0.200073	0.0507526	0.282147	0.100493	0.114149	0.0917447	0.225629	0.117623	0.150531
ENSG00000241149.3	AC115220.1	0	0	0	0	0	0	0.0700841	0	0	0	0	0	0.0481213	0	0	0.081776	0.0396584	0	0	0	0	0	0	0.0150419	0	0
ENSG00000036549.13	AC118549.1	12.417	13.9146	11.2205	12.4708	11.337	12.1865	8.19984	10.4945	10.041	12.114	13.0472	12.6225	12.0303	10.2812	11.0891	12.5935	10.6681	8.70316	9.08472	10.1573	13.9972	13.8247	12.1868	14.4403	11.4486	11.8919
ENSG00000283761.1	AC118553.2	0.113397	0	0.0587462	0.0591033	0	0.0466916	0.210252	0.0586283	0.0469204	0	0.0627271	0.0798892	0	0	0	0.081776	0.0793168	0	0.0507526	0.0470244	0.0287122	0.0126832	0.0458723	0.0150419	0	0.0167256
ENSG00000263264.2	AC119396.1	0	0	0.0587462	0	0.148196	0	0.0700841	0	0	0.0550635	0	0	0	0.0767253	0	0	0	0	0	0.0470244	0	0	0	0	0.0261384	0
ENSG00000284686.1	AC119674.2	0	0.16631	0	0.118207	0	0	0	0.0586283	0.0938408	0	0	0	0	0	0.052805	0.040888	0	0.0333455	0.0507526	0	0.0717805	0.0126832	0.0152908	0.0300839	0.0130692	0.0167256
ENSG00000283765.1	AC131160.1	0	0	0	0	0	0	0	0	0	0	0	0.0798892	0	0	0	0.040888	0	0	0	0.0470244	0.0143561	0.0126832	0	0.0150419	0.0130692	0.0167256
ENSG00000284779.2	AC132217.2	0	0	0	0	0	0	0	0	0	0	0	0	0	0	0	0	0	0	0	0	0	0	0.0152908	0	0.0784153	0.0334513
ENSG00000261832.6	AC138894.1	0	0	0	0	0	0	0	0	0	0	0	0	0	0	0	0	0	0	0	0	0	0	0	0.0150419	0	0.0167256
ENSG00000183889.12	AC138969.1	0.510288	0.720676	0.352477	0.236413	0	0	0.0700841	0.117257	0	0	0.501817	0.159778	0.144364	0.230176	0.052805	0.122664	0.277609	0.233418	0.20301	0.0940489	0.459395	0.405862	0.0152908	0	0.248315	0.418141
ENSG00000285476.1	AC139491.7	0	0	0.0587462	0	0	0	0	0	0.140761	0	0.0627271	0	0	0	0	0.122664	0	0	0	0	0	0	0.19878	0.300839	0	0.0167256
ENSG00000248767.2	AC187653.1	0	0	0	0	0	0	0	0	0.0469204	0	0	0	0	0	0.052805	0	0	0	0	0	0	0.0126832	0	0.0300839	0	0
ENSG00000262165.2	AC233723.1	0.0566986	0.16631	0.117492	0	0.222294	0.140075	0.140168	0.234513	0.140761	0.110127	0.313635	0.319557	0.0962427	0.230176	0.10561	0.163552	0.23795	0.166727	0.355268	0.0940489	0.287122	0.114149	0.168199	0.150419	0.352869	0.351238
ENSG00000271698.1	AC233992.2	0.0566986	0.110873	0.176239	0.118207	0.111147	0	0	0.175885	0	0.110127	0.0627271	0	0.0481213	0	0.052805	0.040888	0.158634	0.0666909	0.0507526	0	0.0861366	0.0380495	0.0611631	0.0451258	0.0914845	0.133805
ENSG00000241489.8	AC244197.3	0	0.277183	0.117492	0.118207	0.037049	0.0466916	0.210252	0.117257	0.187682	0.16519	0.564544	0.878782	0.240607	0	0.10561	0.20444	0.0793168	0.100036	0.20301	0.329171	0.143561	0.0760991	0.122326	0.0752097	0.1699	0.183982
ENSG00000286106.1	AC253572.1	0	0	0	0.0591033	0	0	0	0	0	0	0	0	0.0481213	0	0	0	0	0	0	0	0	0	0.0152908	0	0	0
ENSG00000060971.18	ACAA1	44.6785	55.4366	48.9943	37.2942	49.6086	41.2286	48.3581	56.9867	41.8999	51.3192	48.4253	44.9776	37.1016	43.58	54.3892	49.1065	46.2814	35.3128	45.1698	48.9054	43.9871	33.8895	45.2607	43.1704	38.6718	47.4674
ENSG00000167315.18	ACAA2	77.2802	136.818	80.4235	70.5102	82.0636	78.7687	83.1899	90.053	65.6885	104.125	125.768	84.9223	85.4635	100.51	85.7553	64.2759	78.2064	83.2303	103.079	107.122	88.1896	73.22	76.5151	74.6833	62.4578	108.265
ENSG00000278540.5	ACACA	12.9273	19.9017	14.7453	21.159	16.4498	16.0619	19.8338	15.771	19.1904	19.7127	17.3754	17.4957	17.7568	15.2683	19.3266	15.6192	13.1269	13.1048	14.3122	18.3395	18.6199	16.7164	16.8963	16.5612	15.3825	14.3339
ENSG00000076555.15	ACACB	221.125	259.887	192.159	159.047	261.529	262.827	271.156	247.646	183.13	209.847	255.048	145.398	202.254	228.181	243.695	212.331	215.345	219.847	231.787	211.234	215.27	172.047	127.846	132.7	159.967	178.613
ENSG00000111271.14	ACAD10	22.9062	25.3345	28.7856	21.8091	19.2284	19.3303	19.133	21.6338	20.8796	21.64	23.8363	19.0935	20.4997	23.2478	26.4553	23.1017	19.9085	16.1392	24.3105	22.4777	25.0514	18.2511	22.1105	25.2253	18.323	22.68
ENSG00000240303.8	ACAD11	0.793781	0.720676	0.469969	0.591033	0.37049	0.233458	0.280337	0.35177	0.234602	0.550635	0.564544	0.479335	0.481213	0.383626	0.42244	0.490656	0.436243	0.333455	0.0507526	0.282147	0.358903	0.431228	0.489305	0.54151	0.535838	0.602123
ENSG00000151498.11	ACAD8	48.2505	61.202	51.6966	47.6963	45.8296	45.104	39.8078	50.8893	45.2313	55.8344	50.8717	54.0051	45.619	50.4085	58.8776	46.8985	49.4144	47.2505	45.9311	53.937	52.3137	48.5639	47.539	48.4802	41.8084	52.5185
ENSG00000177646.19	ACAD9	40.4828	42.1873	57.5712	52.7201	36.1599	36.4194	39.3172	42.1537	24.4455	24.0627	40.3335	36.2697	36.0429	37.3652	46.4156	45.1403	39.817	30.8779	39.79	40.0648	46.3702	39.2418	43.5023	40.6584	38.528	37.6661
ENSG00000115361.8	ACADL	7.82441	13.582	5.05217	6.61956	6.96522	12.5133	9.25111	6.85951	5.53661	11.1779	9.0327	10.5454	7.02572	5.7544	8.29039	10.6718	8.24895	4.33491	9.84601	8.98167	11.973	14.6871	7.2937	7.73156	4.86175	8.53008
ENSG00000117054.13	ACADM	340.815	447.207	231.46	209.166	264.382	279.216	221.326	227.185	193.64	305.437	289.674	260.279	250.375	292.937	286.309	188.33	316.672	196.838	328.826	368.484	364.516	333.174	321.045	332.532	253.177	349.733
ENSG00000122971.9	ACADS	118.897	151.176	148.863	122.521	124.411	138.3	154.185	140.825	114.673	157.371	182.661	156.663	161.64	177.082	141.993	142.985	121.077	120.611	159.515	140.838	133.899	134.277	177.725	157.474	127.32	183.012
ENSG00000196177.13	ACADSB	51.4256	90.1954	35.2477	54.966	46.0519	46.2246	39.8078	38.2843	48.5626	74.7762	64.0443	63.9913	80.3626	64.0656	53.8083	49.5153	47.5901	22.108	63.0347	75.004	57.4962	50.5044	61.7136	68.2904	49.0096	70.7829
ENSG00000072778.20	ACADVL	818.671	1294.45	933.477	696.532	963.682	837.553	1206.29	1010.58	767.148	1139.21	1491.15	1026.18	962.571	1256.68	1013.43	1009.28	727.93	677.346	1135.94	963.954	1158.14	929.094	1009.56	839.987	940.029	1481.41
ENSG00000157766.18	ACAN	0.283493	0.388056	0.0587462	0.118207	0.0740981	0.0466916	0.700841	0.0586283	0.0469204	0	0.250908	0.239668	0.0962427	0.306901	0.052805	0	0	0.166727	0.304516	0.0470244	0.0287122	0.0126832	0.168199	0.0601678	0.104554	0.0167256
ENSG00000072818.12	ACAP1	4.3091	3.3262	3.28979	2.30503	3.18622	1.86766	4.13496	3.22455	4.31668	4.29495	2.3209	2.79612	2.59855	2.30176	4.1716	2.90305	1.74497	1.13375	2.0301	2.25717	2.3544	1.86443	4.00618	3.20393	3.54176	4.68318
ENSG00000114331.15	ACAP2	2.15455	6.31977	2.64358	3.6053	2.70458	3.03495	2.87345	2.63827	2.58062	3.63419	3.82635	4.79335	4.61965	3.45264	3.27391	4.04791	3.92618	1.60058	3.09591	3.38576	5.34047	4.5279	3.6545	4.15158	3.85542	4.41557
ENSG00000131584.19	ACAP3	53.3534	55.7138	45.1758	43.7955	42.2359	40.8551	54.3152	44.9679	54.803	55.1186	44.2226	52.0878	51.7786	64.526	47.5245	68.8145	41.3637	50.5851	45.3221	43.4506	63.8129	62.5027	50.0467	55.1438	57.4653	63.4738
ENSG00000075239.14	ACAT1	347.222	386.282	434.134	303.022	383.161	339.681	344.183	383.136	292.314	363.254	486.699	410.711	361.151	373.575	431.839	281.555	359.067	266.397	505.344	527.426	376.503	305.538	369.639	376.259	272.232	374.253
ENSG00000120437.9	ACAT2	2.83493	3.38163	3.40728	2.77785	2.07475	2.80149	2.03244	2.34513	3.0029	2.69811	3.51272	3.51513	3.32037	2.83884	2.90428	3.0666	2.45882	1.86735	2.43613	2.25717	3.02914	3.06933	2.70647	2.94822	2.84909	3.86362
ENSG00000182827.9	ACBD3	14.2314	14.5798	13.0416	18.6175	14.4862	16.7623	9.95195	12.9568	12.8562	12.4994	13.7372	15.0991	12.6559	12.8898	15.7887	14.8014	13.5632	11.004	12.7389	13.8722	17.6293	19.4814	14.8473	17.915	14.4153	15.0698
ENSG00000181513.14	ACBD4	4.81938	7.37307	7.16703	4.72826	3.96425	4.71585	7.91951	5.10066	5.72429	6.3323	7.77816	6.47103	6.68887	6.3682	6.81185	7.35984	4.32277	3.26785	5.68429	6.20723	5.94343	5.84695	5.71875	5.73098	4.88789	5.50274
ENSG00000107897.19	ACBD5	36.4005	31.5989	32.0167	33.1569	32.8995	28.762	22.9175	29.7245	27.9176	29.2387	25.4672	25.3249	27.4292	29.7694	33.6896	26.659	28.1971	22.6082	24.5135	33.9046	46.2554	37.4154	28.2879	30.4299	26.1123	27.2962
ENSG00000230124.8	ACBD6	17.69	18.0723	13.6291	15.2486	14.3009	16.2487	13.7365	15.2433	17.4544	16.2437	14.5527	19.4131	13.9552	15.2683	17.32	21.6706	14.7133	15.0055	13.9062	14.9067	14.7868	15.0549	14.2204	16.8921	14.0625	13.8823
ENSG00000176244.7	ACBD7	0	0	0	0.0591033	0	0	0	0	0	0.0550635	0	0	0.0481213	0.0767253	0.052805	0.040888	0	0.0333455	0	0	0.0287122	0.0253664	0.0305816	0.0150419	0.0522769	0.0167256
ENSG00000110455.14	ACCS	4.3091	9.36879	3.75975	4.37364	4.89047	6.95704	6.02724	4.16261	3.94131	5.17597	9.15815	7.58948	5.29335	6.982	8.13197	10.0176	3.13301	2.40087	3.60344	4.74947	3.50289	4.05862	4.22026	4.81342	5.93342	7.86105
ENSG00000205126.2	ACCSL	0	0	0	0	0	0	0	0	0.0938408	0	0	0	0	0	0	0	0	0	0	0	0.0143561	0	0	0	0.0130692	0
ENSG00000102977.16	ACD	6.46364	5.65454	5.05217	6.61956	4.81637	5.5096	6.86825	4.80752	5.67737	5.01078	3.82635	5.9118	4.81213	4.60352	5.12209	6.37853	4.44174	4.26822	4.66924	5.59591	5.64195	6.41769	5.70346	5.74602	6.06412	6.08813
ENSG00000159640.16	ACE	8.78829	19.3474	10.6331	11.1705	6.74292	7.28388	10.5126	14.3639	6.09965	7.37851	10.5381	8.54815	7.2182	19.258	6.23099	10.0176	6.8609	9.70353	8.57719	13.3079	5.87165	6.5572	8.39464	12.9962	9.74963	12.8118
ENSG00000130234.11	ACE2	0	0	0.0587462	0.0591033	0	0	0	0	0	0	0	0	0	0	0	0	0	0	0	0	0	0.0126832	0.0458723	0.0300839	0.0261384	0
ENSG00000167769.5	ACER1	0	0	0	0	0	0	0	0	0	0	0	0	0	0	0	0	0	0	0.0507526	0	0	0	0	0	0	0
ENSG00000177076.6	ACER2	0.510288	1.16417	0.117492	0.531929	0.333441	0.840448	0.350421	0.35177	0.656885	0.440508	0.564544	0.798892	0.72182	0.767253	0.475245	0.20444	0.277609	0.600218	0.0507526	0.611318	0.373259	0.532694	0.489305	0.556552	0.444353	0.702477
ENSG00000078124.12	ACER3	0.793781	2.71639	0.7637	2.24592	1.70426	1.40075	2.38286	1.64159	1.07917	1.87216	0.815452	1.5179	1.78049	2.07158	1.21452	1.55374	1.22941	0.600218	1.52258	1.12859	2.55539	1.02734	1.17739	1.30865	1.28078	2.32486
ENSG00000087085.15	ACHE	87.3726	160.489	208.608	179.851	188.357	100.434	161.194	213.348	153.148	182.701	115.23	126.065	203.313	243.68	119.551	112.033	186.989	82.9635	171.138	77.4493	297.631	175.358	240.264	185.061	217.864	199.788
ENSG00000100813.14	ACIN1	81.646	95.2955	79.4836	86.2908	79.0997	86.0059	85.6428	69.3572	78.2632	74.6661	82.2352	79.7295	88.6876	92.3773	73.6102	98.2538	82.5688	80.4626	80.7982	72.2766	83.3946	90.2028	79.3439	81.753	73.0308	81.8553
ENSG00000213088.12	ACKR1	4.3091	12.4178	1.87988	2.71875	2.29704	2.98826	13.4562	2.75553	3.28443	2.58798	5.20635	8.38837	1.25115	6.29147	2.32342	5.07011	2.69677	3.43458	4.06021	2.4923	1.32076	1.7376	4.02147	5.46023	4.36512	7.50981
ENSG00000144648.16	ACKR2	0	0.388056	0.469969	0.0591033	0.111147	0.0933831	0.280337	0.234513	0.140761	0.0550635	0.250908	0.239668	0.192485	0.0767253	0.31683	0.40888	0.317267	0.0666909	0.253763	0.329171	0.100493	0.139515	0.321106	0.240671	0.222177	0.26761
ENSG00000144476.6	ACKR3	12.4737	29.0488	24.9671	15.1895	18.3763	14.5678	41.4197	17.8816	14.6392	12.2792	17.3127	11.8236	11.3085	11.4321	36.2242	11.7349	13.4839	6.66909	8.17117	10.7686	29.4157	13.0764	24.5723	18.0804	29.6802	14.9025
ENSG00000129048.7	ACKR4	0	0.0554366	0	0	0.111147	0.0466916	0	0.0586283	0	0	0.250908	0	0	0.153451	0.052805	0.040888	0	0.0333455	0	0.0470244	0.0143561	0.0507327	0.122326	0	0.0784153	0.133805
ENSG00000131473.17	ACLY	25.2876	23.2279	16.2727	19.7996	16.0793	14.1009	34.8318	17.0608	18.0644	17.0697	13.9254	15.179	14.1958	18.0304	17.6897	16.9276	13.6028	16.9061	12.4344	14.8127	25.2955	17.8452	14.7709	13.7634	18.1531	18.164
ENSG00000153086.14	ACMSD	0	0	0	0	0	0.0466916	0	0	0	0	0	0	0	0	0	0	0	0	0	0	0	0	0	0	0	0
ENSG00000122729.19	ACO1	47.3433	50.6691	41.7098	43.7955	50.2385	51.0806	44.5034	46.9026	32.985	40.6919	41.9644	36.5094	39.5076	41.6618	46.9437	40.6018	41.4827	33.879	45.2206	43.0744	53.6918	40.8145	38.6704	41.3503	39.1031	44.4735
ENSG00000100412.16	ACO2	917.327	971.527	1080.93	719.168	996.767	923.746	883.551	1012.04	748.193	1031.06	850.454	814.551	786.832	895.691	981.276	669.009	845.359	650.27	969.02	928.451	1193.61	898.489	1045.58	1133.12	1010.05	1137.61
ENSG00000102794.10	ACOD1	0	0	0	0	0	0	0	0	0	0	0	0.0798892	0	0	0	0	0	0	0	0	0	0	0	0	0	0.0167256
ENSG00000184227.8	ACOT1	4.0823	4.10231	8.28321	5.85122	4.85342	4.24893	10.2323	10.4358	4.5982	8.1494	7.6527	7.82914	9.28742	12.9666	6.81185	5.4381	5.07628	3.93476	7.91741	12.1323	7.22112	7.00112	5.29061	5.44518	6.09025	9.53361
ENSG00000162390.17	ACOT11	7.08733	10.7547	18.0351	7.44701	15.2642	6.44344	8.90069	18.761	17.4544	6.99306	18.5672	12.9421	16.1206	13.7338	21.8085	8.34115	5.67115	2.66764	16.1393	13.1198	31.3394	3.29763	23.5325	14.9367	11.135	12.1094
ENSG00000172497.9	ACOT12	0	0	0	0	0	0	0	0	0	0	0	0	0	0	0	0.040888	0	0	0	0	0	0	0	0	0	0
ENSG00000112304.11	ACOT13	33.3955	29.2705	27.8457	31.7384	24.8599	27.7815	27.9636	32.7732	23.4133	28.0273	29.2935	33.9529	28.4878	32.0712	30.0461	30.7069	27.4436	22.4415	35.9836	37.6666	32.5884	28.1313	29.9393	32.5357	25.6941	29.3535
ENSG00000119673.14	ACOT2	14.2314	14.1363	29.1381	17.9674	23.6743	29.5558	25.6508	23.1582	22.0057	33.3134	18.379	19.7326	20.8847	24.5521	29.9404	24.6555	21.2569	19.0736	16.8499	24.1235	21.4624	21.4219	17.4009	21.0738	22.8581	31.8122
ENSG00000177465.4	ACOT4	0.566986	0.942423	0.587462	0.768342	0.37049	0.700373	0.981178	0.762167	0.375363	0.660762	0.627271	0.878782	0.192485	0.460352	0.369635	0.735984	0.317267	0.166727	0.304516	0.611318	0.574244	0.532694	0.504596	0.526468	0.300592	0.6523
ENSG00000205669.4	ACOT6	0	0	0.0587462	0	0.0740981	0.0466916	0	0.0586283	0	0.0550635	0.0627271	0.0798892	0.0481213	0	0	0	0	0	0	0.0470244	0.0143561	0	0	0	0.0261384	0
ENSG00000097021.19	ACOT7	1.02058	1.55223	1.23367	1.24117	0.926226	0.840448	1.54185	0.879424	1.12609	0.550635	0.689998	1.27823	1.39552	1.15088	0.475245	1.06309	1.26907	0.600218	1.31957	0.940489	2.52668	1.31905	1.8196	1.18831	1.13702	0.953361
ENSG00000101473.17	ACOT8	17.4632	16.8527	16.6252	16.5489	16.4868	16.9957	17.0304	22.2201	15.7183	18.3912	20.0099	19.493	17.6605	18.2606	17.9009	19.0947	12.889	17.7731	20.2503	18.9038	19.4095	17.4267	17.4162	16.2152	19.0941	16.1402
ENSG00000123130.17	ACOT9	42.8642	31.8206	24.9084	23.1094	28.4907	27.0344	24.7397	26.969	26.7446	18.8868	32.9317	28.121	26.7073	24.4754	28.99	38.6391	23.0019	64.8236	31.4666	37.6196	35.3735	24.4405	24.8781	26.7897	28.7131	28.4503
ENSG00000161533.12	ACOX1	55.1678	62.5325	57.2775	55.8526	56.2034	62.0998	51.7221	53.8794	43.8706	48.0704	56.2035	56.961	51.2973	44.0403	57.2406	59.7782	44.3381	41.8819	50.7526	48.2941	61.4729	53.2567	56.3312	55.3243	46.5003	47.5175
ENSG00000168306.13	ACOX2	6.97393	11.9743	16.0965	14.0075	10.3367	8.12433	21.7261	22.7478	8.49259	13.876	16.0581	11.9035	13.4259	12.5829	6.01977	6.37853	8.80417	6.46902	12.0791	11.0507	17.8016	15.4481	20.4744	13.989	5.82887	7.45963
ENSG00000087008.16	ACOX3	3.57201	4.87842	4.75844	5.26019	6.03899	7.51734	6.09732	5.8042	5.58353	2.91836	3.76362	3.43524	5.34147	7.82598	3.00989	4.70212	3.45028	4.13484	5.48128	4.32625	2.78508	3.93179	5.3059	4.81342	4.95323	4.41557
ENSG00000153093.18	ACOXL	0	0.0554366	0	0	0	0	0	0	0	0	0	0	0	0	0	0	0	0	0	0	0	0	0	0	0	0
ENSG00000143727.16	ACP1	43.9981	47.8418	47.2907	50.4151	47.9414	46.5048	45.1342	43.2677	41.6184	43.6103	42.1526	50.3302	50.0943	47.2628	55.0228	54.7899	54.3717	44.4828	50.3466	52.1501	51.4092	53.1552	47.3861	50.8267	42.6579	45.4101
ENSG00000102575.13	ACP5	0.226794	0.554366	0.469969	0.709239	0.185245	0.280149	0.490589	0.117257	0.0938408	0.330381	0.125454	0.319557	0.192485	0.383626	0.21122	0.122664	0.0396584	0.133382	0.0507526	0.0470244	0.215342	0.101465	0.321106	0.135378	0.1699	0.351238
ENSG00000162836.12	ACP6	7.25742	10.9765	5.52214	5.61481	4.81637	7.33057	7.77934	7.6803	8.30491	8.64497	8.71906	10.3057	8.13251	5.52422	10.825	15.6192	4.67969	3.86807	6.39483	8.22928	6.53203	7.78747	9.05214	11.131	8.62568	10.8549
ENSG00000183760.11	ACP7	0	0	0	0	0	0	0	0	0	0	0	0	0	0	0	0	0	0	0	0	0	0	0.0152908	0	0	0
ENSG00000014257.16	ACPP	0	0.0554366	0	0	0	0.0466916	0.0700841	0	0	0	0	0	0.0962427	0	0	0	0.0396584	0.0333455	0.0507526	0	0	0.0634159	0	0	0	0
ENSG00000100312.11	ACR	0.283493	0.110873	0.117492	0.118207	0.185245	0.233458	0.350421	0.410398	0.0469204	0	0.188181	0.479335	0.192485	0.613802	0.21122	0.327104	0.0396584	0.200073	0.20301	0.329171	0.0717805	0.164881	0.152908	0.210587	0.209107	0.418141
ENSG00000111644.8	ACRBP	0.283493	0.110873	0.176239	0.17731	0.407539	0.140075	0.770926	0.293141	0.187682	0.220254	0.125454	0.0798892	0.288728	0.230176	0.10561	0.081776	0.23795	0.3668	0.152258	0.141073	0.272766	0.164881	0.366979	0.255713	0.182969	0.200708
ENSG00000134940.14	ACRV1	0	0	0	0	0.037049	0.0466916	0	0	0	0.0550635	0	0	0.0481213	0	0	0.081776	0	0	0.0507526	0	0.0430683	0.0253664	0.0305816	0.0150419	0	0
ENSG00000103740.10	ACSBG1	0.623685	0.0554366	0.0587462	0.118207	0.296392	0.373532	0.140168	0.527654	0.0469204	0	0.0627271	0.159778	0.144364	0.0767253	0.21122	0.122664	0.118975	0	0.101505	0.188098	0.0574244	0.0507327	0.0764539	0.0300839	0.0261384	0.0501769
ENSG00000130377.13	ACSBG2	0	0	0	0	0	0	0	0	0	0	0	0	0	0.0767253	0	0	0	0	0	0	0.0287122	0.0126832	0	0.0150419	0.0130692	0
ENSG00000167107.12	ACSF2	45.4723	60.5368	39.3012	37.4715	38.0123	51.1273	57.2587	45.7887	21.9587	47.8502	31.489	50.0107	54.4734	56.5465	51.9073	48.166	45.4882	28.477	38.1152	48.059	43.4129	49.5405	52.3098	56.8886	38.6195	54.6928
ENSG00000176715.17	ACSF3	18.257	17.7952	12.2779	10.5204	15.4865	18.5365	17.9415	18.9369	15.6714	15.4728	17.3127	18.9337	13.8589	13.2735	17.5841	16.6414	14.7133	13.0381	20.3518	18.1985	17.9308	16.8306	13.2265	15.3729	16.5848	17.6288
ENSG00000151726.14	ACSL1	441.626	542.004	371.57	280.8	454.258	269.41	282.719	399.845	194.579	359.179	531.926	259.96	308.025	315.418	479.839	258.862	243.384	215.412	424.241	415.696	670.143	393.458	365.22	388.774	438.328	672.387
ENSG00000123983.14	ACSL3	14.9117	36.699	20.6787	21.6318	21.192	17.9763	23.5483	18.5265	40.0231	27.2014	33.3708	20.212	35.9466	22.7107	25.5048	35.0819	22.5656	15.3056	36.3389	21.8193	59.9368	34.8407	35.704	26.7295	32.3594	37.2145
ENSG00000068366.20	ACSL4	9.46867	13.3048	6.81456	10.6386	8.18784	6.86366	6.44774	7.6803	8.11723	8.5899	6.0218	7.19003	7.55505	6.3682	10.8778	9.15891	9.35938	3.96811	8.52644	9.21679	15.964	8.71334	7.49248	9.95777	8.50806	10.1859
ENSG00000197142.10	ACSL5	3.62871	4.37949	2.23235	3.25068	2.07475	2.56804	3.85463	2.22787	2.58062	2.47786	2.13272	2.87601	1.39552	3.22246	2.58745	3.31193	2.02258	3.16782	2.43613	3.38576	2.02421	2.46054	2.63001	2.97831	2.01266	2.94371
ENSG00000164398.14	ACSL6	0.850479	2.05115	0.528716	0.413723	1.18557	1.07391	0.911094	0.996681	3.19059	2.75317	2.00727	1.75756	2.40607	0.920703	3.00989	1.88085	1.38804	0.633564	1.82709	1.78693	1.22027	1.38247	1.14681	1.3989	1.72514	2.19106
ENSG00000166743.9	ACSM1	0.340192	0.33262	0.0587462	0.118207	0.222294	0.0466916	0.0700841	0.117257	0.281522	0.605698	0.752725	0.159778	0.0962427	0.153451	0.21122	0.122664	0.0396584	0.100036	0.0507526	0.141073	0.129205	0.101465	0.107035	0.0752097	0.0522769	0.0669026
ENSG00000183747.12	ACSM2A	0	0	0	0.0591033	0	0	0	0	0	0	0.0627271	0.0798892	0	0.0767253	0	0	0	0	0	0	0	0	0.0152908	0.0451258	0	0
ENSG00000066813.14	ACSM2B	0	0.0554366	0	0	0	0	0	0	0	0	0	0	0.0481213	0	0	0	0	0	0	0	0.0143561	0	0.0152908	0.0150419	0	0.0167256
ENSG00000005187.12	ACSM3	0.0566986	0.110873	0	0.118207	0.148196	0.60699	0.420505	0.35177	0.0938408	0.605698	0.250908	0.479335	0.72182	0.997429	0.63366	0.940424	0.912143	1.56724	1.0658	0.84644	0.0717805	0.24098	0.77983	0.631762	0.0653461	0.317787
ENSG00000215009.5	ACSM4	0	0	0	0	0	0	0	0	0	0	0.0627271	0	0	0	0	0	0	0	0	0	0	0	0	0	0	0
ENSG00000183549.10	ACSM5	4.70599	7.04045	8.75318	12.4708	13.9304	25.9605	17.521	11.4911	14.17	17.8956	17.0618	19.9723	20.3072	19.9486	17.2672	29.7665	19.5119	11.0373	16.9514	19.233	4.13456	7.166	10.2448	12.7706	4.56116	4.58282
ENSG00000173124.14	ACSM6	0	0	0	0	0	0	0	0	0	0	0	0	0	0	0	0	0	0	0.0507526	0	0	0	0.0305816	0	0.0130692	0
ENSG00000154930.15	ACSS1	41.1065	42.5199	40.8873	24.9416	53.3506	26.4741	53.5443	41.0984	57.0083	33.3134	59.1516	22.8483	28.2472	25.8564	52.0129	30.298	28.5541	22.4081	38.9273	29.7194	59.1902	39.6857	45.1231	40.899	38.4104	35.2409
ENSG00000131069.20	ACSS2	156.148	187.043	170.246	196.223	163.534	171.778	181.238	159.586	144.89	183.857	194.14	222.252	201.243	201.25	175.577	210.859	135.552	175.364	175.858	191.154	180.916	205.569	208.643	193.078	217.576	210.074
ENSG00000111058.8	ACSS3	8.44809	10.3666	3.34853	3.36889	5.33506	5.60299	8.26993	8.61836	4.64512	6.77281	8.02907	6.7107	9.04681	4.98714	5.75575	6.1332	5.75047	5.66873	10.4043	8.93464	8.77158	6.16403	5.18357	5.5956	3.63324	4.01415
ENSG00000143632.14	ACTA1	65974.2	58024.5	61000.1	66717.5	72524.3	80261.1	69991.1	67942.1	63614.1	65009.1	58278.7	54918.8	60306.2	65615.1	58426.9	54481.6	67503.9	62665.6	62231.1	64665.9	67660	73766.1	70493.3	63478.6	76511.1	67480.4
ENSG00000107796.13	ACTA2	71.7238	200.681	82.3621	36.8804	45.348	40.108	569.153	48.9546	70.7559	34.69	57.8971	123.109	61.6434	101.277	57.6103	72.0855	62.5017	58.1878	132.211	25.6283	60.4392	32.9636	157.908	25.105	74.0632	64.0257
ENSG00000075624.16	ACTB	298.575	456.354	272.171	330.21	331.737	421.251	717.872	400.783	240.889	245.914	236.042	458.564	397.723	548.739	271.418	512.204	356.926	226.482	434.341	386.071	399.976	343.587	461.782	496.189	276.479	407.671
ENSG00000169067.4	ACTBL2	0.283493	0.16631	0.176239	0.0591033	0.185245	0.233458	0.0700841	0.117257	0.0938408	0.275317	0.188181	0.159778	0.192485	0	0.21122	0	0.198292	0.100036	0	0.0940489	0.0717805	0.0380495	0.0305816	0.0601678	0.0784153	0.0836282
ENSG00000159251.8	ACTC1	58.4563	35.0914	75.9001	12.7663	72.1345	16.5288	17.1005	15.4779	162.016	16.519	81.0434	21.4902	19.8741	8.28633	13.0428	25.3914	18.0446	268.531	95.7702	31.7415	35.0863	37.5295	29.0219	24.4131	21.6688	13.1129
ENSG00000184009.12	ACTG1	173.044	229.84	141.755	210.348	221.738	238.454	297.787	216.338	166.098	150.489	140.885	231.918	184.064	243.91	186.666	237.314	189.805	144.853	193.723	214.055	173.45	185.504	233.031	242.612	138.704	209.221
ENSG00000163017.14	ACTG2	2.66484	6.15346	0.646208	0.827446	1.25967	1.30736	45.6248	1.11394	1.87682	1.15633	1.44272	5.43247	1.01055	3.29919	0.897685	1.14486	1.74497	0.800291	3.8572	0.658342	0.574244	0.456594	25.1533	0.526468	1.56831	1.78964
ENSG00000182584.5	ACTL10	0.113397	0.0554366	0.117492	0	0.0740981	0.0466916	0.140168	0.117257	0.187682	0	0	0.0798892	0.0481213	0.153451	0.052805	0.081776	0	0	0.20301	0.0940489	0.0717805	0.0887823	0.137617	0.150419	0.0130692	0.0836282
ENSG00000136518.17	ACTL6A	9.07178	10.6993	8.22446	9.1019	8.03964	9.89861	8.12976	6.91814	8.58643	7.59876	7.52725	8.78782	7.84378	6.75183	6.17819	8.54559	7.01954	6.00218	8.6787	7.00664	9.24533	10.9456	8.94511	9.56668	8.01143	8.4799
ENSG00000077080.10	ACTL6B	0.0566986	0.110873	0.117492	0.236413	0.0740981	0.186766	0.0700841	0.0586283	0.140761	0.0550635	0.125454	0.0798892	0.144364	0.230176	0.10561	0.081776	0.0793168	0.100036	0.0507526	0.0940489	0.0430683	0.0507327	0.0917447	0.0150419	0.0392076	0.100354
ENSG00000148156.8	ACTL7B	0	0	0	0	0.037049	0.0466916	0	0	0.0469204	0	0	0	0	0.0767253	0	0	0.0396584	0	0	0	0	0.0126832	0	0	0	0
ENSG00000117148.8	ACTL8	0	0	0	0	0	0	0	0	0	0.0550635	0	0	0	0	0	0	0	0	0	0	0	0	0	0	0	0
ENSG00000181786.5	ACTL9	0	0.110873	0.0587462	0.17731	0.0740981	0.0933831	0	0	0	0.0550635	0	0	0	0.0767253	0	0	0.0793168	0	0.0507526	0	0.0143561	0.0380495	0	0.0150419	0.0261384	0
ENSG00000072110.13	ACTN1	10.3191	21.2322	10.7505	7.15149	7.6321	7.14381	55.4366	7.32853	10.8855	4.84559	5.95907	12.5426	10.0092	16.8028	7.3927	10.958	6.66261	9.20335	13.3987	4.89054	10.5517	6.10061	13.9299	5.68586	7.75004	10.0019
ENSG00000077522.13	ACTN2	5769.42	6446.17	5872.62	5563.74	5668.02	2921.12	5173.05	5415.2	6656.69	5116.55	6710.67	4200.18	4010.05	4647.63	5271.79	3836.85	4038.26	6760.26	6623.42	5940.32	6787.9	4244.24	4303.59	3549.37	6572.86	4855.52
ENSG00000248746.6	ACTN3	1265.51	621.943	1058.37	1565.11	1093.61	2172.18	1951.07	1973.25	2467.78	1563.69	923.217	1640.92	3085.49	2536.69	506.4	1285.8	1740.17	1591.95	134.444	45.5197	810.201	2850.14	3069.91	3466.85	2386.28	708.749
ENSG00000130402.12	ACTN4	56.5852	80.9929	50.9917	40.663	47.2005	41.7889	144.513	39.5741	46.3573	41.0223	42.2153	61.275	51.7304	69.0528	52.0129	64.3168	32.3216	42.4154	55.3711	36.538	64.9327	46.4585	63.5179	47.7582	56.1323	58.2721
ENSG00000131966.14	ACTR10	41.6735	47.0103	41.9448	40.4857	39.1608	40.3415	34.6216	39.3396	33.9704	42.9495	43.4071	45.6966	38.449	39.2833	43.7754	41.2151	47.8677	40.0479	34.9178	35.8326	43.5277	44.9238	43.5634	44.2985	33.797	45.1258
ENSG00000138107.13	ACTR1A	167.091	158.272	185.579	205.738	183.022	164.074	175.351	180.751	187.682	179.011	156.692	165.53	178.434	175.164	194.745	217.647	180.208	210.81	169.463	174.32	194.855	179.023	149.009	134.956	155.903	132.317
ENSG00000115073.8	ACTR1B	90.491	94.3531	93.5827	89.6005	94.8826	83.9047	92.0205	89.8771	86.7089	98.6738	91.707	84.0435	84.3086	97.3644	107.722	99.644	88.8348	94.7678	88.4618	95.7888	97.3488	81.4641	83.61	86.5213	101.992	94.55
ENSG00000138071.13	ACTR2	31.6378	45.1254	24.6734	39.1264	32.3068	28.9955	23.6884	27.3794	33.2666	40.1963	29.1054	31.1568	35.2248	31.841	35.0097	34.7139	31.2508	18.7401	30.7561	36.2558	45.6094	37.0603	32.8599	38.2517	30.1899	34.3043
ENSG00000115091.12	ACTR3	32.1481	28.6607	25.9658	25.5917	29.7133	20.8711	23.338	25.386	25.4778	27.6419	20.5118	23.4075	26.9961	25.3961	28.5147	23.5515	27.0867	23.6753	20.3518	24.923	33.177	25.379	24.1594	25.7969	20.0612	24.0013
ENSG00000133627.18	ACTR3B	5.04618	4.93386	6.22709	3.19158	5.6685	3.45518	4.55547	4.04535	4.45744	5.45129	5.95907	4.55369	4.47528	3.22246	5.49172	5.51988	3.13301	4.83509	3.9587	3.24469	5.41225	3.79227	3.77682	3.14377	3.99918	3.86362
ENSG00000106526.10	ACTR3C	0.283493	0.277183	1.05743	0.945652	0.296392	0.0933831	0.280337	0.35177	0.516124	0.330381	0.250908	0.399446	0.577456	0.460352	0.63366	0.695096	0.277609	0.100036	0.20301	0.282147	0.918791	0.697575	0.152908	0.210587	0.470492	0.451592
ENSG00000101442.10	ACTR5	4.1957	3.82513	3.40728	5.02378	4.18654	5.32284	3.64438	4.04535	5.72429	3.57913	4.57908	5.03302	3.70534	4.75697	4.11879	6.29675	4.24345	4.56833	3.8572	3.90303	4.23505	4.38838	4.29671	5.17443	4.43046	4.91734
ENSG00000075089.9	ACTR6	6.18015	10.034	7.46076	8.9837	8.74357	6.95704	6.23749	7.15265	7.55418	9.74624	6.7118	8.78782	7.12196	7.5958	7.97356	6.66474	9.79563	5.06851	9.03396	9.31084	11.5136	9.84215	6.1316	8.91987	7.18807	9.1322
ENSG00000113812.14	ACTR8	7.54092	7.37307	7.34327	7.62432	7.89144	6.86366	6.09732	6.62499	6.8973	5.78167	6.46089	6.07158	6.06329	6.13802	7.12868	5.76521	5.86944	5.8688	6.80085	6.3483	8.59931	6.97575	7.52306	7.14492	7.46252	7.27565
ENSG00000123165.8	ACTRT1	0.0566986	0	0	0	0.037049	0	0.0700841	0	0	0	0	0.159778	0	0	0	0.040888	0	0	0.0507526	0	0	0.0253664	0.0152908	0.0150419	0.0130692	0.0334513
ENSG00000169717.7	ACTRT2	0	0	0	0	0	0	0	0	0	0	0	0	0	0	0.052805	0.040888	0.0793168	0	0	0	0	0	0	0	0.0261384	0.0167256
ENSG00000184378.3	ACTRT3	0.283493	0.609803	0.411223	0.531929	0.296392	0.326841	0.420505	0.410398	0.281522	0.385444	0.250908	0.878782	0.288728	0.0767253	0.10561	0.61332	0.0793168	0.133382	0.101505	0.0940489	0.287122	0.101465	0.152908	0.135378	0.222177	0.26761
ENSG00000115170.15	ACVR1	14.6282	16.7419	18.0351	27.9558	21.5625	20.0307	14.3672	15.0675	23.0379	12.6646	13.1727	16.4572	23.5795	28.3116	13.2013	19.4218	27.7212	42.082	15.0735	14.9067	13.3225	15.2452	20.3367	24.8794	16.1143	12.4941
ENSG00000135503.13	ACVR1B	18.0869	19.1256	21.7948	23.5231	22.3776	27.548	18.4321	22.3374	16.9852	21.3096	17.3754	19.9723	20.4516	20.1788	21.9141	23.9195	24.7865	28.7438	14.2107	20.8318	22.453	23.3878	17.829	23.315	21.0676	22.128
ENSG00000123612.16	ACVR1C	0.170096	0.443493	0.176239	0.0591033	0.185245	0.60699	0.630757	0.117257	0.281522	0.220254	0.627271	0	0.288728	0.306901	0	0.327104	0.277609	0.466836	0.406021	0.282147	0.272766	0.532694	0.428142	0.315881	0.274454	0.26761
ENSG00000121989.15	ACVR2A	3.79881	7.59482	3.64226	6.02853	5.29801	7.00373	3.43412	5.10066	4.45744	6.38736	7.52725	6.55092	7.79566	6.59838	5.06928	7.19628	6.46432	3.43458	4.11096	5.92508	7.17805	5.97378	6.08573	6.57333	5.39759	7.72724
ENSG00000114739.14	ACVR2B	8.3914	10.8656	7.04954	11.4069	8.66947	12.42	6.30757	8.44247	11.6832	11.7836	9.84815	10.1459	10.0574	12.5829	7.02307	8.13671	11.8182	8.30302	6.29332	14.8597	9.61859	12.5056	11.1623	15.1172	8.1944	10.0187
ENSG00000139567.13	ACVRL1	18.2003	22.729	15.1565	18.2629	18.4134	13.5406	20.5347	17.5885	18.7682	12.995	12.7336	14.6996	17.7087	21.5598	12.3036	12.5935	14.0787	14.672	14.363	10.0162	14.9016	12.4802	15.673	17.4787	17.8264	16.1904
ENSG00000243989.9	ACY1	0.283493	0.277183	0.234985	0.17731	0.148196	0.0933831	0.350421	0.35177	0.187682	0.0550635	0.125454	0.159778	0.288728	0.0767253	0.31683	0.327104	0.356926	0.100036	0.558279	0.376196	0.373259	0.164881	0.214071	0.195545	0.130692	0.317787
ENSG00000132744.8	ACY3	0	0.0554366	0	0.0591033	0	0	0	0	0.0469204	0	0	0.0798892	0	0.0767253	0	0	0	0	0	0	0	0	0.0152908	0.0300839	0.0130692	0.0167256
ENSG00000119640.9	ACYP1	4.81938	7.70569	4.75844	5.4375	5.03867	4.90261	3.85463	3.98672	6.05273	5.89179	5.58271	6.55092	4.52341	6.3682	5.2277	7.40072	5.23491	4.83509	8.57719	6.48937	6.46025	5.72011	5.74933	5.80619	7.18807	7.37601
ENSG00000170634.13	ACYP2	71.1568	82.3788	75.3713	65.841	74.5797	55.3762	66.5098	69.6504	64.5155	63.4331	69.1252	56.0822	85.2229	108.566	63.7357	54.381	95.5768	84.464	83.1328	79.1892	85.0599	69.5419	67.8758	61.5065	70.8874	71.2345
ENSG00000196839.13	ADA	6.29355	7.31763	4.40596	6.73777	6.70587	5.5096	7.0785	8.03207	3.65979	4.73546	5.26907	4.63358	6.64074	7.97943	4.1716	5.84698	4.16413	4.66836	4.16171	4.51435	3.80437	2.87908	4.17438	6.49812	2.40474	2.32486
ENSG00000093072.18	ADA2	4.64929	7.42851	3.58352	4.37364	1.92655	2.00774	6.30757	6.39048	1.64221	1.8171	3.07363	3.51513	3.46474	5.29405	7.18148	5.64254	3.33131	2.5676	2.94365	3.71493	2.82815	3.18348	2.44652	2.28638	2.13028	3.31168
ENSG00000140955.10	ADAD2	0.113397	0.0554366	0.0587462	0.118207	0.111147	0.0466916	0	0.175885	0.0469204	0.16519	0.188181	0.399446	0.192485	0.383626	0.158415	0.040888	0.0396584	0.0666909	0	0.141073	0.186629	0.152198	0.275234	0.421174	0.0522769	0.234159
ENSG00000168803.15	ADAL	25.5711	32.9848	19.68	28.7833	27.8238	28.1083	23.4081	28.3175	16.3283	18.3361	23.3345	26.3634	27.1404	28.6953	25.452	27.6812	26.8884	18.5067	31.6696	28.826	30.2627	30.9343	23.4561	26.2783	20.388	23.3323
ENSG00000137845.15	ADAM10	6.23685	10.3666	5.16966	8.74728	4.33474	6.25667	5.18623	4.74889	7.03806	6.82787	5.26907	6.15147	6.88135	6.44492	4.85806	5.111	5.71081	3.80138	5.68429	7.66498	8.31219	9.2714	6.88085	7.2803	6.71758	7.47636
ENSG00000073670.14	ADAM11	0.170096	0.33262	0.0587462	0.0591033	0.111147	0.280149	0.280337	0.117257	0.656885	0.220254	0.501817	0.239668	0.481213	0.153451	0.264025	0.899536	0.158634	0.133382	0.101505	0.282147	0.129205	0.177565	0.137617	0.180503	0.261384	0.150531
ENSG00000148848.14	ADAM12	0.170096	0.110873	0	0.17731	0.037049	0.0466916	0.280337	0.117257	0.0938408	0.110127	0	0.0798892	0.144364	0.306901	0	0.081776	0.0793168	0.0666909	0.0507526	0.0470244	0.0574244	0.0634159	0.0458723	0.0902517	0.0914845	0.0669026
ENSG00000143537.13	ADAM15	50.2917	57.3769	33.2503	40.5448	31.4917	35.9525	54.2451	36.2323	33.595	30.8356	36.0053	49.4514	34.7917	57.1603	34.0064	46.8576	26.8487	41.8819	35.9836	32.3998	47.6479	40.9413	46.01	40.9141	37.0774	46.1795
ENSG00000151694.14	ADAM17	8.61819	9.5351	8.28321	9.75204	9.48455	7.05043	6.93833	7.32853	10.3694	9.47092	7.71543	6.79058	7.31444	7.9027	7.97356	8.5047	7.25749	8.26967	7.46063	6.06615	10.6666	8.53578	7.64539	8.13769	7.56708	8.64716
ENSG00000135074.15	ADAM19	20.0713	25.0019	10.3981	12.8254	12.5596	9.19824	19.4133	25.7964	24.8209	28.1374	11.6672	13.1018	20.3553	22.5572	20.2771	17.7045	22.3277	13.2381	8.27268	12.3674	18.7347	12.6705	13.41	17.2682	15.4478	17.4448
ENSG00000134007.5	ADAM20	0	0.0554366	0.0587462	0	0.037049	0.0466916	0	0.0586283	0	0.110127	0.125454	0	0.0962427	0	0	0	0	0	0.101505	0	0.0430683	0	0.0458723	0.0300839	0.0130692	0.0334513
ENSG00000139985.7	ADAM21	0	0.0554366	0	0	0	0	0	0	0	0	0	0	0	0.0767253	0.052805	0.040888	0.0396584	0	0.0507526	0.0470244	0.114849	0	0	0.0752097	0.0261384	0.0334513
ENSG00000008277.14	ADAM22	0.737082	1.38592	0.646208	0.709239	1.18557	1.44744	0.770926	0.996681	5.53661	5.45129	2.00727	3.03579	2.0211	1.68796	2.27062	2.90305	4.32277	2.60095	4.31397	5.73698	3.61774	5.59328	1.07035	2.10587	7.26648	8.26247
ENSG00000114948.13	ADAM23	10.3758	12.9167	11.573	15.1304	13.7081	14.381	9.67161	8.44247	19.5189	11.6184	10.0363	12.2231	13.089	14.1175	10.561	17.5409	15.0702	11.5042	11.7746	11.474	11.7864	18.2765	12.2173	17.1478	17.0292	13.3638
ENSG00000042980.13	ADAM28	0.113397	0.277183	0.0587462	0.17731	0.0740981	0.0933831	0.140168	0.0586283	0.0469204	0.0550635	0.125454	0.399446	0.192485	0.153451	0	0.040888	0	0	0.0507526	0.0470244	0.0430683	0.0760991	0.305816	0.270755	0.156831	0.167256
ENSG00000168594.15	ADAM29	0	0	0	0	0	0	0	0	0	0	0	0	0	0	0	0	0	0	0	0	0.0143561	0	0	0.0150419	0	0
ENSG00000134249.7	ADAM30	0	0	0	0	0	0	0	0.0586283	0	0	0	0	0	0	0	0	0	0	0	0	0	0	0	0	0	0
ENSG00000197140.15	ADAM32	0.113397	0.16631	0.117492	0.35462	0.037049	0.186766	0.280337	0.0586283	0.0938408	0.385444	0.188181	0.0798892	0.384971	0	0.21122	0	0.23795	0	0.152258	0.0940489	0.200986	0.114149	0.122326	0.105294	0.104554	0.117079
ENSG00000149451.17	ADAM33	11.0562	23.7269	6.28584	9.0428	8.11374	10.8324	23.8987	10.2599	9.05564	9.36079	12.5454	11.6638	10.298	11.1252	9.92734	14.0655	10.9457	6.20225	10.5565	11.8972	8.31219	11.6939	13.8534	13.6882	14.1278	13.23
ENSG00000151651.16	ADAM8	0.453589	1.55223	1.05743	1.12296	0.889177	0.700373	3.36404	0.527654	1.07917	1.76203	1.06636	2.07712	0.769941	1.15088	1.0033	1.26753	0.436243	0.800291	0.710537	1.17561	0.689093	0.545377	1.85018	0.977726	1.00633	0.903184
ENSG00000168615.12	ADAM9	18.2003	26.3878	14.5691	22.2819	18.6727	21.4781	18.9227	19.4646	18.0644	19.988	23.0836	17.7354	26.8998	24.5521	17.4257	16.2325	18.8774	8.23633	22.1789	24.5468	27.2622	25.4298	22.9209	23.8565	24.544	22.3789
ENSG00000154734.15	ADAMTS1	17.4632	27.3857	8.92942	38.2989	16.5609	10.5056	28.0337	13.6604	27.5423	21.4197	9.47179	18.2147	12.7522	22.0202	20.2771	19.5853	18.8774	21.6412	8.57719	14.7657	18.4332	14.8393	21.667	16.3957	24.0735	12.9958
ENSG00000142303.14	ADAMTS10	5.27297	11.3645	5.75712	4.72826	4.11244	4.57577	9.95195	8.26659	4.69204	7.98421	7.33907	7.4297	9.04681	13.1968	4.80526	5.80609	6.66261	5.46865	4.8215	4.70244	6.3454	5.59328	9.86255	9.08533	6.53461	8.89804
ENSG00000151388.11	ADAMTS12	1.13397	1.49679	0.587462	0.945652	1.55606	1.26067	1.05126	0.879424	0.844567	0.825952	1.19181	2.07712	0.769941	1.30433	0.84488	0.940424	1.07078	0.933673	0.659784	1.12859	0.789586	0.951238	0.856284	1.18831	1.04554	1.63911
ENSG00000160323.18	ADAMTS13	6.06675	8.26006	6.46208	8.62908	5.11277	5.69637	8.26993	7.15265	6.05273	6.66268	8.40543	9.18726	5.8708	6.44492	8.71283	11.5304	5.63149	4.96847	9.69375	7.61796	7.5226	5.61865	5.68817	7.26526	5.80273	6.4561
ENSG00000138316.11	ADAMTS14	0	0.49893	0.293731	0.17731	0.0740981	0.186766	0.770926	0.35177	0.140761	0	0.376362	0.719003	0.240607	0.383626	0.10561	0.122664	0.317267	0	0.355268	0.235122	0.143561	0.0887823	0.366979	0.150419	0.222177	0.351238
ENSG00000166106.3	ADAMTS15	2.94833	3.49251	4.11223	2.95516	4.11244	2.89488	10.6528	4.45575	3.61287	4.18482	3.82635	3.91457	4.2828	6.29147	2.85147	2.57594	3.72789	4.26822	1.57333	3.33874	4.45039	2.76493	5.07654	3.74544	4.83561	4.5661
ENSG00000145536.15	ADAMTS16	0.283493	0.110873	0.117492	0.118207	0.148196	0	0.280337	0.293141	0.516124	0.16519	0.0627271	0	0.0962427	1.15088	0	0.122664	0.0793168	0.233418	0.101505	0	0.172273	0.0887823	0.366979	0.195545	0.209107	0.0836282
ENSG00000140470.14	ADAMTS17	1.53086	2.38377	1.64489	2.77785	2.37114	2.66142	2.45294	1.17257	3.19059	2.31267	1.94454	1.75756	2.98352	1.99486	1.42574	4.66123	2.30019	1.76731	3.40042	3.33874	2.41183	3.12006	1.20797	2.25629	2.39167	2.34159
ENSG00000140873.16	ADAMTS18	0	0.0554366	0.0587462	0	0	0	0.0700841	0	0.0938408	0.0550635	0	0	0.0481213	0.0767253	0.052805	0.040888	0	0	0	0	0	0	0.0152908	0	0.0130692	0.183982
ENSG00000145808.10	ADAMTS19	0.793781	0.831549	0.469969	0.17731	0.555735	0.280149	0.770926	0.586283	2.7683	1.32152	3.51272	2.63634	1.01055	0.306901	1.16171	0.81776	0.436243	2.46756	1.62408	1.64586	0.990571	1.17954	0.672794	0.361007	0.758014	0.769379
ENSG00000087116.16	ADAMTS2	2.26794	3.49251	1.93862	0.709239	1.00032	0.700373	4.34522	3.34181	3.56595	1.15633	1.94454	1.67767	1.63613	2.37848	0.95049	1.55374	1.94326	1.43385	0.812042	0.658342	1.86629	1.11612	2.07955	2.3315	1.67286	1.27115
ENSG00000156140.10	ADAMTS3	0.0566986	0.16631	0	0.236413	0.037049	0.0466916	0.0700841	0.0586283	0.234602	0	0.250908	0.159778	0.0481213	0	0.158415	0.572432	0.158634	0	0.152258	0	0.0287122	0.0253664	0.0152908	0.0300839	0.0392076	0.0501769
ENSG00000158859.10	ADAMTS4	0.566986	1.33048	0.469969	0.591033	0.926226	0.280149	1.7521	1.52433	1.50145	1.37659	1.56818	1.19834	0.818063	1.84141	1.58415	0.531544	0.912143	0.400145	0.355268	0.517269	1.44997	0.304396	0.902156	0.586636	2.82295	1.02026
ENSG00000154736.6	ADAMTS5	0.680383	3.88056	0.939939	1.06386	0.740981	0.840448	1.40168	0.469026	1.64221	0.825952	1.6309	0.958671	0.769941	0.767253	1.32013	1.14486	1.4277	0.400145	1.72559	0.893464	1.20591	1.29368	1.26913	1.12815	0.888707	1.27115
ENSG00000049192.15	ADAMTS6	0.0566986	0.776113	0	0.0591033	0.148196	0.0933831	0.0700841	0.234513	0.375363	0.220254	0.188181	0.319557	0.0962427	0.153451	0.052805	0.122664	0.118975	0.0666909	0.152258	0.376196	0.0861366	0.101465	0.152908	0.135378	0.130692	0.200708
ENSG00000136378.15	ADAMTS7	1.98445	3.38163	2.11486	1.95041	1.85245	1.6342	2.59311	3.81084	1.12609	1.26646	1.31727	1.91734	2.06922	5.83112	1.37293	1.63552	1.15009	1.80065	0.9643	1.17561	2.64152	1.77565	2.03367	1.8652	1.84276	2.65938
ENSG00000134917.10	ADAMTS8	1.36077	0.388056	0.646208	0.236413	0.481637	0.140075	3.01362	1.46571	1.26685	0.385444	0.564544	0.239668	0.577456	0.920703	0.63366	0.327104	1.07078	3.36789	1.11656	0.658342	1.39254	1.23027	1.4985	0.481342	0.849499	0.301061
ENSG00000163638.13	ADAMTS9	9.24187	13.9146	8.69443	11.2887	9.07701	9.47839	7.499	11.198	10.9794	11.1779	6.46089	7.82914	12.6078	12.9666	6.91746	5.60165	7.0592	7.16927	8.32343	6.91259	18.3615	14.6618	10.306	12.6052	8.9132	13.0125
ENSG00000178031.17	ADAMTSL1	0.680383	0.886986	0.176239	0.236413	0.259343	0.420224	0.420505	0.234513	0.187682	0.275317	0.250908	0.639114	0.336849	0.230176	0.369635	0.367992	0.317267	0.566873	0.253763	0.235122	0.114849	0.291713	0.443433	0.586636	0.287523	0.234159
ENSG00000197859.10	ADAMTSL2	5.04618	4.71211	9.22315	10.5204	8.29898	9.71184	10.2323	9.32189	15.343	9.8013	8.21725	6.07158	15.1582	9.59066	6.07258	3.63903	6.62295	10.3371	3.9587	4.6084	6.31669	6.27817	6.51387	5.33989	7.84153	4.95079
ENSG00000156218.13	ADAMTSL3	3.57201	7.59482	3.8185	3.95992	3.22327	2.33458	3.22387	3.5177	2.67446	2.03735	2.69726	1.83745	3.27225	4.91042	2.21781	1.67641	2.77609	3.23451	2.23311	2.82147	3.79001	3.13275	2.53827	4.03124	2.80988	4.78353
ENSG00000143382.15	ADAMTSL4	46.7764	77.6113	75.1951	67.1413	58.7227	66.2086	93.1418	63.4944	32.5628	43.6653	70.6307	75.0959	131.419	54.7819	87.3923	63.867	45.2106	15.0055	71.2059	46.5542	88.046	119.311	87.6162	79.8126	64.575	78.0084
ENSG00000185761.11	ADAMTSL5	21.6022	17.4625	22.2648	19.8587	17.0796	8.96478	15.4185	21.3407	19.8004	19.1621	16.2463	17.4159	13.7146	15.1916	20.5412	16.805	9.75597	16.8395	20.7578	16.9288	36.8952	21.9419	25.1839	19.9757	26.9879	28.6677
ENSG00000105963.15	ADAP1	0.113397	0.33262	0	0.0591033	0.148196	0.0466916	0.0700841	0	0.234602	0.110127	0	0	0.0962427	0.153451	0	0.122664	0.0396584	0.133382	0.0507526	0.0470244	0.0287122	0.0253664	0.366979	0.225629	0.0784153	0.0669026
ENSG00000184060.11	ADAP2	1.07727	1.88485	1.11618	1.06386	0.852128	1.07391	0.911094	0.820796	0.985328	0.825952	1.12909	0.878782	1.39552	1.61123	1.0561	1.47197	0.75351	1.30047	0.913547	0.705367	0.861366	0.735624	0.749248	1.02285	0.627322	0.819556
ENSG00000160710.17	ADAR	34.3027	53.2746	36.4226	48.1101	40.1982	45.5243	43.6624	36.8186	41.6184	43.1147	41.2744	48.0134	52.356	46.2654	40.5543	46.4487	35.8909	39.0142	28.5737	38.2309	36.5937	33.1792	34.022	42.1174	33.2219	37.4487
ENSG00000197381.16	ADARB1	16.1024	25.39	19.3862	22.5774	19.2655	22.9722	37.4249	18.3506	15.8122	21.4748	15.1172	31.6361	17.035	18.2606	14.0989	19.7489	12.0958	10.3704	23.2954	16.4586	20.9312	25.9371	17.4009	19.4041	15.1472	18.0302
ENSG00000185736.16	ADARB2	0.39689	0.443493	0.176239	1.7731	0.185245	0.0933831	0.280337	0	0.0469204	0.0550635	0.125454	0	0.192485	0	0	0.695096	0.198292	0.166727	0.253763	3.90303	0.0287122	0.0507327	0.107035	0.0451258	0.0261384	0.100354
ENSG00000065457.10	ADAT1	5.10288	3.76969	5.40465	5.4966	3.59376	4.80923	3.50421	3.5177	4.41052	2.69811	3.51272	4.87324	5.96705	5.7544	4.69965	5.02922	3.56926	4.50164	3.19741	3.47981	4.72316	2.75225	3.3181	3.8357	3.48948	3.69637
ENSG00000189007.16	ADAT2	2.04115	3.60338	1.82113	1.65489	1.44491	1.77428	1.19143	1.46571	2.01758	2.03735	2.25817	2.79612	1.87673	1.53451	2.21781	3.55725	1.74497	1.33382	2.38537	1.83395	3.83308	1.81369	2.23245	2.94822	2.07801	2.62593
ENSG00000213638.6	ADAT3	0.226794	0.33262	0.117492	0	0.111147	0.373532	0.140168	0.410398	0.281522	0	0.125454	0	0.144364	0.537077	0.10561	0.367992	0.0793168	0.133382	0.304516	0.0940489	0.244054	0.164881	0.229362	0.195545	0.261384	0.301061
ENSG00000063761.16	ADCK1	14.5715	13.2494	13.3941	13.0027	11.3	11.1126	11.2835	10.4945	10.4632	13.2152	9.28361	7.66937	12.5115	13.8106	12.9372	12.3482	9.99392	8.26967	16.5454	11.2388	19.0506	12.4422	11.3305	12.6653	8.52113	8.81441
ENSG00000133597.11	ADCK2	6.29355	5.76541	7.40202	7.97894	8.11374	6.67689	8.90069	10.4358	8.21107	9.85636	8.71906	5.59225	6.49638	7.36563	12.3036	11.0398	7.29715	7.7028	8.57719	9.40489	11.8438	9.23335	7.00318	6.94938	8.18133	10.303
ENSG00000173137.12	ADCK5	4.42249	5.37735	3.70101	2.89606	3.44556	3.22172	3.01362	3.34181	4.12899	3.90951	4.26544	3.75479	3.89783	3.91299	4.43562	3.63903	2.73643	2.60095	3.70494	3.19766	4.66574	4.19813	4.44962	4.58779	4.61343	5.26858
ENSG00000164742.16	ADCY1	25.5144	16.5201	23.8509	14.6576	16.0052	9.47839	12.6852	15.8296	18.252	13.9311	16.6854	17.0963	22.9058	26.0099	24.7656	21.5889	17.9653	14.1051	10.8103	13.6371	11.4418	7.06453	9.72494	11.5372	19.4078	25.7742
ENSG00000143199.18	ADCY10	0.113397	0.0554366	0.176239	0	0.259343	0.0466916	0.0700841	0.0586283	0.234602	0.110127	0.188181	0.0798892	0.144364	0	0.10561	0.081776	0.0793168	0.0333455	0.0507526	0.188098	0.143561	0.0887823	0.137617	0.105294	0.156831	0.150531
ENSG00000078295.17	ADCY2	112.093	136.43	131.063	140.193	180.503	187.56	151.452	152.609	194.532	206.213	152.113	149.473	146.626	138.566	142.626	150.59	210.388	165.427	180.172	169.194	183.27	217.06	176.456	176.246	125.595	117.18
ENSG00000138031.14	ADCY3	10.9995	22.6181	7.75449	12.2935	8.00259	7.79749	13.1057	8.26659	5.91197	6.49749	7.52725	10.785	6.11141	10.5881	4.85806	8.01404	7.89202	6.83582	6.29332	7.80606	5.55581	6.36696	7.44661	11.3868	10.2463	12.377
ENSG00000129467.13	ADCY4	19.2775	28.0509	13.5704	15.6624	12.9672	15.1281	31.9584	17.8816	15.5306	16.9596	13.0472	18.1349	16.265	31.3039	13.6237	26.4954	12.4131	16.8728	20.7578	17.1169	17.1125	15.8286	21.3765	23.4203	15.4478	19.4017
ENSG00000173175.14	ADCY5	6.69044	8.20462	5.11092	6.50136	4.81637	5.74306	17.8014	5.21792	2.81522	3.96457	6.0218	9.10737	4.18656	6.0613	3.90757	6.78741	6.42466	5.20189	5.58279	5.40781	3.73259	3.69081	6.10102	6.1672	5.37145	5.77035
ENSG00000174233.11	ADCY6	30.4472	41.7438	31.253	29.8471	28.5648	29.5558	46.3957	30.9557	30.4044	29.4039	29.2308	38.4267	33.9255	42.8894	32.3167	34.1824	24.8262	26.3429	31.8219	28.5909	30.7221	30.1099	24.7405	26.6543	31.9804	35.4082
ENSG00000121281.13	ADCY7	3.79881	5.98715	5.58089	6.50136	3.81605	3.17503	6.65799	8.14933	5.20816	4.35002	4.07726	3.27546	4.42716	6.21475	3.48513	3.18926	4.0055	4.73505	2.23311	3.80898	5.23998	4.16008	4.6484	3.88082	5.22769	3.93053
ENSG00000155897.10	ADCY8	0	0	0.0587462	0	0	0	0	0	0.0938408	0	0	0	0	0	0	0	0	0.0333455	0	0.0470244	0	0	0	0	0	0
ENSG00000162104.10	ADCY9	98.4288	110.651	123.543	128.609	119.113	95.671	106.668	102.072	93.6062	115.523	101.618	82.206	101.729	105.421	114.112	102.016	144.872	126.979	127.44	99.8799	160.3	136.255	114.314	107.159	156.138	134.073
ENSG00000141433.13	ADCYAP1	0	0	0	0	0.0740981	0.0466916	0	0	0.0469204	0	0	0.0798892	0	0.153451	0	0	0.0396584	0	0	0	0	0.0126832	0.0764539	0.0150419	0	0
ENSG00000078549.14	ADCYAP1R1	2.21125	1.6631	1.29242	3.36889	1.48196	1.40075	1.7521	1.99336	0.609965	1.87216	1.19181	0.878782	1.68425	3.98972	0.42244	0.735984	1.11044	1.03371	0.9643	2.68039	1.01928	1.00197	1.17739	1.80503	1.30692	2.6092
ENSG00000087274.17	ADD1	231.274	251.405	251.492	269.747	237.966	277.161	251.672	241.373	200.256	209.021	222.932	261.238	245.082	252.349	212.91	285.848	226.45	282.403	221.434	206.719	259.616	310.56	270.876	283.119	253.543	238.424
ENSG00000075340.23	ADD2	0.623685	1.94028	0.939939	1.41848	0.592784	1.07391	1.61194	1.23119	0.656885	0.936079	1.44272	1.35812	1.44364	1.38106	0.580855	1.0222	0.793168	1.50055	1.26882	1.26966	1.06235	1.29368	1.02448	1.12815	1.05861	1.55548
ENSG00000148700.15	ADD3	4.139	12.7504	2.99605	6.44226	4.22359	4.62246	4.76572	5.21792	5.11432	4.18482	6.9627	5.03302	5.00462	6.29147	4.06599	4.12969	4.79867	1.40051	4.87225	5.07864	6.37411	8.30748	8.40993	9.80735	4.77026	7.27565
ENSG00000118492.17	ADGB	0	0	0	0	0	0	0	0	0	0	0	0	0	0	0	0	0	0	0	0	0	0	0	0	0	0.0334513
ENSG00000197177.15	ADGRA1	0	0	0	0	0	0	0	0	0	0	0	0	0	0	0	0	0	0	0	0.0470244	0.0287122	0.0253664	0.0152908	0	0	0
ENSG00000020181.18	ADGRA2	10.716	21.7312	10.0456	11.998	8.55833	8.49786	15.6988	10.5531	7.50726	8.47978	10.1618	13.5013	8.32499	14.1175	7.07587	9.40424	6.54364	9.9036	5.8873	7.61796	8.06813	7.41966	11.5292	12.4246	10.7037	12.561
ENSG00000152990.14	ADGRA3	32.2615	39.3046	32.4866	41.5496	33.3812	38.5205	33.0096	32.2455	32.6566	31.4963	43.5953	32.8345	36.9091	39.2833	27.7226	34.1006	29.6645	32.0116	32.5832	39.5476	36.6511	43.3892	36.178	47.8183	26.6743	28.5172
ENSG00000181790.11	ADGRB1	0	0.388056	0.117492	0.118207	0.111147	0.186766	0.280337	0.35177	0.0938408	0	0.125454	0.319557	0.144364	0.613802	0.052805	0.122664	0.198292	0.133382	0.253763	0.141073	0.157917	0.114149	0.917447	1.05294	0.196038	0.167256
ENSG00000121753.12	ADGRB2	0.453589	1.10873	0.293731	0.472826	0.555735	0.186766	0.350421	0.175885	0.328443	0.275317	1.6309	0.559225	0.72182	1.38106	0.42244	0.122664	0.277609	0.600218	0.456773	0.470244	1.89501	1.92784	0.550468	0.526468	2.36553	4.48247
ENSG00000135298.14	ADGRB3	0.283493	0.665239	0.117492	0.17731	0.444588	0.186766	0.210252	0.234513	0.469204	0.660762	0.501817	0.798892	0.529335	0.383626	0.475245	0.776872	0.0793168	0.233418	0.0507526	0.282147	0.0861366	0.152198	0.137617	0.451258	0.261384	0.0836282
ENSG00000111452.13	ADGRD1	2.60814	7.81656	6.40333	7.09239	4.40883	3.59525	7.42892	7.26991	6.19349	4.46014	6.83725	5.83191	5.77456	7.13545	7.18148	5.23366	5.75047	4.46829	4.77075	4.37327	4.06278	2.96786	6.08573	7.7466	6.46926	4.34867
ENSG00000174837.15	ADGRE1	0	0	0	0.0591033	0.037049	0.0466916	0.140168	0.117257	0	0.0550635	0	0.159778	0.240607	0	0	0	0	0	0	0	0.0143561	0.0126832	0.183489	0.0150419	0	0.0167256
ENSG00000127507.18	ADGRE2	0.226794	0.16631	0.176239	0.35462	0.333441	0.280149	0.350421	0	0.140761	0.110127	0.188181	0.159778	0.192485	0.153451	0.21122	0.367992	0.118975	0.0666909	0.0507526	0	0.0430683	0.0887823	0.382269	0.285797	0.0784153	0.167256
ENSG00000131355.15	ADGRE3	0	0	0.0587462	0.236413	0.0740981	0	0.140168	0	0	0	0	0	0	0	0	0	0	0	0	0	0	0	0.0458723	0	0	0
ENSG00000123146.20	ADGRE5	32.1481	29.4368	26.9645	25.4144	26.3048	22.5053	28.1738	25.2688	31.7651	21.9703	23.5854	22.4489	23.4832	29.3091	23.4454	24.1648	26.5315	34.6459	20.0473	19.327	19.6248	17.1984	26.7742	23.2548	22.8842	23.1985
ENSG00000153292.16	ADGRF1	0	0	0	0	0	0	0	0	0	0	0.0627271	0	0	0	0	0	0	0	0	0	0	0	0	0.0150419	0	0.0167256
ENSG00000164393.8	ADGRF2	0.963877	0.886986	0	0	0.407539	0.0933831	0.140168	0.938052	0	0	0.0627271	0	0.769941	0.690528	0	0	0.515559	1.23378	0.862794	0.42322	0.229698	0.0634159	0	0	0.182969	0.234159
ENSG00000173567.15	ADGRF3	0	0.0554366	0.117492	0	0.111147	0.0466916	0	0.117257	0	0	0.125454	0	0.144364	0.153451	0.052805	0.122664	0.118975	0	0.101505	0.0940489	0.0861366	0.0253664	0.0152908	0.0150419	0.0522769	0.0501769
ENSG00000153294.12	ADGRF4	2.94833	1.44135	0	0	0.37049	0.186766	0.84101	0.820796	0.0469204	0	0.0627271	0	1.97297	1.53451	0	0	1.94326	2.23415	0.304516	0.987513	0.760874	0.164881	0.0152908	0	0.444353	0.6523
ENSG00000069122.19	ADGRF5	38.1015	45.5135	28.2569	39.5992	24.4524	28.0616	19.8338	20.1095	14.733	20.3735	25.4672	30.5976	23.1464	28.6185	19.4851	22.9382	18.5998	21.0743	30.7561	35.4094	28.1667	27.3703	22.0952	37.6801	22.7927	27.8147
ENSG00000205336.12	ADGRG1	16.7261	12.9167	9.69312	13.5937	10.2626	10.0854	16.9604	8.85287	8.07031	10.3519	8.65634	11.6638	11.1642	11.9691	8.92405	15.2103	8.64553	9.70353	7.96816	11.6621	10.4656	10.6792	13.5018	21.7206	11.2265	9.86813
ENSG00000173698.18	ADGRG2	0.170096	0.277183	0.117492	0.236413	0.0740981	0.0466916	0.140168	0.0586283	0.328443	0.0550635	0.0627271	0.399446	0	0.153451	0.158415	0.081776	0.198292	0.0333455	0.253763	0.141073	0.0287122	0.190248	0.137617	0.180503	0.261384	0.150531
ENSG00000182885.17	ADGRG3	0.340192	0.33262	0.0587462	0	0.296392	0.373532	0.350421	0	0.0938408	0.275317	0.188181	0.0798892	0.288728	0	0.052805	0.245328	0.0793168	0.266764	0.101505	0.0940489	0.0430683	0.0760991	0.244652	0.135378	0.117623	0.0167256
ENSG00000156920.11	ADGRG4	0	0	0	0	0.0740981	0	0	0	0	0.0550635	0	0	0	0	0	0	0	0.100036	0	0	0.0287122	0.0126832	0.0152908	0	0	0.0334513
ENSG00000159618.16	ADGRG5	0.0566986	0.0554366	0	0	0.0740981	0	0	0	0.140761	0.110127	0	0.0798892	0.144364	0	0.052805	0.040888	0.0396584	0.0666909	0	0.188098	0	0.0253664	0.336397	0.0451258	0	0.0167256
ENSG00000112414.15	ADGRG6	0.510288	0.997859	0.0587462	0.35462	0.296392	0.420224	0.280337	0.410398	0.0938408	0.16519	0.376362	1.19834	0.529335	0.843978	0.158415	0.286216	0.277609	0.266764	0.0507526	0.235122	0.143561	0.164881	0.39756	0.345965	0.274454	0.6523
ENSG00000144820.8	ADGRG7	0	0	0	0	0	0	0	0	0	0	0	0	0	0	0	0	0	0	0	0	0	0	0.0152908	0	0	0
ENSG00000072071.16	ADGRL1	2.66484	4.82299	1.58615	2.24592	2.40819	1.58751	4.83581	1.99336	2.01758	1.32152	1.25454	2.79612	2.35795	5.21732	1.10891	1.7173	1.74497	2.83436	1.97935	1.78693	1.95243	1.68686	2.76763	3.5499	2.61384	2.94371
ENSG00000117114.19	ADGRL2	2.26794	6.26434	4.99342	6.85598	3.74195	5.41622	3.29395	4.22124	4.50436	4.6804	2.50908	3.11568	4.9565	5.83112	3.85477	5.111	3.17267	2.66764	2.8929	2.4923	3.24448	3.06933	2.75234	4.4825	3.07127	4.06433
ENSG00000150471.16	ADGRL3	0.39689	1.94028	0.411223	0.118207	0.185245	0.233458	1.05126	0.234513	0.0469204	0.110127	0.43909	0.639114	0.288728	0.690528	0.264025	0.163552	0.158634	0.300109	0.456773	0.141073	0.114849	0.0760991	0.39756	0.165461	0.3398	0.301061
ENSG00000162618.15	ADGRL4	4.98948	9.97859	2.64358	4.84647	3.48261	3.08164	6.02724	4.33849	4.31668	5.39622	4.3909	3.27546	5.1971	5.67767	3.59074	3.47548	3.09336	2.86771	4.71999	6.1602	6.08699	3.7669	3.85328	5.58056	3.0582	6.70698
ENSG00000164199.18	ADGRV1	0.113397	0	0	0.0591033	0	0.0466916	0	0	0	0	0.188181	0.239668	0.240607	0	0	0	0.0396584	0.0333455	0	0	0	0.0126832	0.0611631	0	0.0130692	0
ENSG00000187758.8	ADH1A	0.0566986	0.609803	0.0587462	0.17731	0.185245	0.140075	0.630757	0.0586283	0.0469204	0.0550635	0.188181	0	0.0481213	0.0767253	0	0.122664	0.0396584	0.0333455	0	0.188098	0.0143561	0.177565	0.107035	0.210587	0.104554	0.117079
ENSG00000196616.14	ADH1B	21.8857	26.7759	10.3981	24.2914	15.8199	26.8943	67.5611	11.198	4.08207	15.9684	20.3236	29.7987	11.0198	7.2889	8.02636	18.3178	11.9768	12.2711	6.39483	14.8597	5.34047	18.3906	17.7985	28.3691	14.8989	27.3464
ENSG00000248144.6	ADH1C	3.62871	10.3666	4.52346	9.69293	1.59311	5.69637	3.15379	2.87279	0.891487	2.2576	2.44636	3.99446	3.03164	2.53193	1.79537	4.86567	1.66565	2.30084	0.9643	3.80898	1.26334	3.9191	2.99699	3.61007	2.3786	4.68318
ENSG00000198099.8	ADH4	0	0.110873	0	0	0	0	0.0700841	0	0	0	0	0	0	0	0	0	0	0	0.0507526	0	0	0	0.0152908	0	0.0130692	0
ENSG00000197894.11	ADH5	48.3072	61.1466	45.587	45.9232	52.3873	54.956	55.8571	52.9413	48.328	55.7793	51.7498	58.8784	43.8867	40.5877	54.8644	61.4137	50.0886	51.5521	38.8765	47.8709	64.3728	72.1039	61.4995	64.1238	40.4623	46.3467
ENSG00000196344.11	ADH7	0	0	0	0	0	0	0	0.0586283	0	0.0550635	0	0	0	0	0	0	0	0	0	0	0	0	0	0	0	0
ENSG00000147576.17	ADHFE1	12.8139	19.6246	13.3941	11.466	25.5638	30.1627	14.0168	15.9469	17.9705	32.7077	20.3863	18.2946	20.8847	18.8744	23.7095	19.0538	18.9567	13.4382	25.5793	24.0765	21.7639	20.8258	26.1625	26.0526	19.4862	29.1695
ENSG00000182551.14	ADI1	124.68	155.223	112.323	106.918	123.929	139.748	156.358	167.618	138.415	145.423	135.553	133.814	144.364	139.333	113.636	171.648	158.277	162.859	131.703	128.565	116.371	89.9998	124.329	108.347	76.2197	100.521
ENSG00000182035.12	ADIG	0	0	0	0	0	0	0	0	0.0469204	0.110127	0	0	0	0	0	0	0	0	0	0.0470244	0.0143561	0	0.0152908	0.0451258	0	0
ENSG00000181092.10	ADIPOQ	7.48422	8.98073	1.46865	0.709239	2.59343	1.35406	59.5715	4.63163	3.14367	1.76203	7.02543	3.99446	1.39552	1.68796	0.31683	1.79907	1.11044	0.300109	0.507526	1.26966	0.602957	0.621476	3.66979	2.09083	5.60669	7.45963
ENSG00000159346.13	ADIPOR1	92.8723	92.7455	120.665	108.1	97.476	90.1147	100.571	104.182	121.195	116.404	101.367	101.619	106.877	122.76	104.501	116.122	86.9709	108.606	93.4356	109.708	86.596	90.3423	93.8089	85.1525	87.7598	76.1686
ENSG00000006831.10	ADIPOR2	59.9304	88.6986	73.5502	70.2738	72.4309	76.9477	72.8174	82.7831	55.8822	72.9041	77.5307	78.4512	96.0502	92.3005	65.5838	82.0622	65.7536	61.389	64.4051	78.4838	106.02	125.868	85.766	108.708	89.3412	85.5015
ENSG00000148671.14	ADIRF	15.422	38.4176	12.6892	12.2935	8.92882	10.6924	83.8206	14.6571	9.1964	9.91143	18.1281	25.5646	8.51748	16.2658	13.8877	18.604	11.025	7.90287	17.3066	10.3924	5.91472	6.03719	25.9485	14.3951	12.4288	19.1174
ENSG00000156110.14	ADK	19.3342	17.1299	23.6747	15.426	22.1553	18.4432	17.0304	21.4579	16.9852	18.3361	17.3754	15.6583	15.5913	19.9486	27.8282	18.0725	24.4692	17.1062	19.1337	19.0449	17.0838	14.053	16.3917	17.4637	19.5385	21.4924
ENSG00000148926.10	ADM	2.49474	4.32406	0.7637	1.7731	1.55606	4.01547	3.29395	2.75553	2.25218	2.31267	2.25817	3.99446	4.23468	3.06901	1.0561	4.25235	1.4277	1.76731	1.72559	2.53932	1.37819	2.4859	3.22635	3.8357	1.60751	2.96044
ENSG00000128165.9	ADM2	0	0	0.0587462	0	0	0	0	0	0	0	0	0	0	0	0.052805	0	0	0	0	0	0.0143561	0	0	0	0.0130692	0.0167256
ENSG00000224420.3	ADM5	0.226794	0.665239	0.293731	0.650136	0.444588	0.233458	0.981178	0.586283	0.469204	0.440508	0.878179	0.559225	0.866184	1.38106	0.42244	0.654208	0.356926	0.333455	0.253763	0.42322	0.416327	0.253664	0.764539	0.767139	0.261384	0.6523
ENSG00000101126.18	ADNP	45.7558	48.3962	48.9943	54.4932	49.868	48.5125	38.4762	42.1537	49.8764	47.2445	45.7908	44.5782	45.5709	42.5058	47.7357	47.3892	47.2728	47.3505	40.2976	42.2279	54.5676	53.1172	47.9978	50.1498	47.6242	46.8318
ENSG00000101544.9	ADNP2	2.94833	3.27076	2.17361	3.25068	2.55638	2.24119	2.10252	1.64159	2.72138	2.47786	3.0109	3.83468	2.30982	1.68796	2.85147	3.51637	1.86395	1.26713	1.97935	2.39825	2.23955	2.06736	3.02757	3.30923	1.84276	2.44194
ENSG00000181915.5	ADO	10.5459	12.1406	13.8054	17.4355	12.6708	12.7468	14.157	11.7257	11.2609	13.1051	9.28361	13.7409	11.3085	12.1993	13.1484	10.3855	14.634	10.0703	19.3367	12.9787	18.505	16.5515	10.7647	12.6202	11.514	11.5407
ENSG00000163485.17	ADORA1	1.87105	1.38592	1.76239	0.827446	0.926226	1.49413	2.45294	1.64159	1.17301	1.32152	1.25454	1.03856	1.01055	0.460352	0.84488	2.86216	1.54668	4.36825	1.0658	1.7399	2.18213	2.51127	1.68199	1.48915	1.56831	1.60566
ENSG00000128271.22	ADORA2A	0.113397	0.110873	0	0.0591033	0	0.140075	0.0700841	0.117257	0.0469204	0.220254	0.125454	0.159778	0.0481213	0.306901	0.10561	0.122664	0.0396584	0.133382	0	0.235122	0.157917	0.139515	0.0458723	0.0902517	0.0653461	0.117079
ENSG00000170425.3	ADORA2B	0.170096	0.16631	0.234985	0	0.148196	0	0.140168	0.35177	0.0469204	0.16519	0.125454	0.0798892	0.144364	0.306901	0.052805	0.122664	0.158634	0.0333455	0.101505	0.0470244	0.143561	0.0887823	0.168199	0.255713	0.0784153	0.183982
ENSG00000282608.2	ADORA3	0	0.0554366	0	0.0591033	0	0.0466916	0.140168	0	0	0	0	0	0.0481213	0.153451	0	0	0.0396584	0.0333455	0.101505	0	0	0.0380495	0.0152908	0	0.0261384	0.0167256
ENSG00000159322.17	ADPGK	6.52034	10.5884	7.98948	11.2296	7.22456	9.4317	9.67161	7.15265	8.39875	7.10319	8.71906	9.90626	9.09493	8.51651	7.76234	9.40424	7.81271	8.33636	7.15612	7.99416	6.99142	8.58651	9.08272	8.82962	7.95915	8.4799
ENSG00000144843.11	ADPRH	8.2213	15.3005	10.9855	13.2982	10.4478	8.96478	10.9331	12.8982	10.9325	10.5171	9.59724	13.0219	10.6348	11.1252	10.4026	13.125	13.0476	9.37007	9.69375	10.6275	13.3512	9.94361	9.63319	11.2062	10.7037	13.6314
ENSG00000153531.13	ADPRHL1	337.924	273.469	320.695	310.174	311.175	265.208	285.383	277.312	325.111	279.007	260.631	329.543	253.551	232.861	352.262	337.53	287.642	474.372	316.138	245.609	263.377	167.545	157.801	158.873	216.165	209.522
ENSG00000116863.11	ADPRHL2	25.3443	22.3964	21.2074	22.2228	19.4507	21.4781	20.2543	23.0409	21.8649	19.3273	19.8218	24.7657	19.6816	20.8693	23.8679	25.187	17.6083	23.5085	20.1995	17.7282	22.8119	22.7536	21.2236	23.2398	18.7413	20.8736
ENSG00000170222.12	ADPRM	3.62871	4.5458	4.93468	4.07812	3.11212	3.73532	4.90589	3.75221	3.84747	3.41394	2.94817	4.07435	3.6091	4.45007	2.85147	4.90656	4.28311	4.13484	3.65419	2.63337	2.98607	4.50253	2.92054	2.76772	2.11721	2.6092
ENSG00000120907.18	ADRA1A	0.226794	0.942423	0	0.0591033	0.0740981	0.140075	0.280337	0.117257	0.0469204	0	0	0	0.0962427	0.230176	0.052805	0.081776	0.118975	0.100036	0.152258	0	0.157917	0.114149	0.259943	0.120336	0.274454	0.250885
ENSG00000170214.5	ADRA1B	0.340192	0.49893	0.234985	0.35462	0.481637	0.326841	0.770926	0.175885	0.140761	0	0.125454	0	0.144364	0.306901	0.264025	0.040888	0.158634	0.100036	0.101505	0.470244	0.143561	0.304396	0.504596	0.210587	0.248315	0.250885
ENSG00000171873.8	ADRA1D	0.283493	0.886986	0.704954	0.472826	0.37049	0.186766	0.490589	0.35177	0.422284	0.220254	0.376362	0.239668	0.433092	1.30433	0.158415	0.163552	0.23795	0.333455	0.456773	0.0940489	0.502464	0.177565	0.428142	0.361007	0.640392	0.685751
ENSG00000150594.7	ADRA2A	0.566986	1.82941	0.176239	0.17731	0.518686	0.326841	1.40168	0.527654	0.469204	0.330381	0.627271	0.958671	0.433092	0.306901	0.31683	0.654208	0.356926	0.333455	0.152258	0.0940489	0.244054	0.266347	0.59634	1.09806	0.744945	0.853008
ENSG00000274286.2	ADRA2B	4.93278	6.98501	5.81587	6.26495	5.03867	4.57577	3.71446	4.22124	3.19059	4.35002	7.58998	7.03025	6.97759	4.83369	6.17819	9.854	3.64857	4.4016	4.56773	6.81854	4.14892	3.93179	5.22945	9.46138	4.70492	4.61628
ENSG00000184160.8	ADRA2C	1.19067	1.49679	1.64489	1.12296	0.333441	0.560299	2.03244	0.586283	1.26685	1.32152	1.12909	0.719003	0.481213	1.45778	0.686465	1.06309	1.07078	1.70062	0.761289	0.705367	1.65095	1.2049	1.45262	0.932601	1.34613	1.33805
ENSG00000043591.6	ADRB1	0	0.110873	0.469969	0.236413	0	0.186766	0.0700841	0.117257	0.0938408	0	0.125454	0	0.336849	0.306901	0.21122	0.081776	0.0793168	0	0	0.0470244	0.0861366	0.101465	0.0917447	0.0150419	0.130692	0.284336
ENSG00000169252.5	ADRB2	8.50479	6.8187	6.28584	7.91984	6.74292	5.74306	7.98959	8.55973	12.9969	6.3323	8.21725	6.47103	10.6829	9.13031	10.9834	7.76872	6.18671	8.60313	10.2013	6.3483	6.38847	7.66064	8.1194	9.41626	9.17459	6.90769
ENSG00000188778.6	ADRB3	0	0	0	0	0	0	0	0	0	0	0	0	0	0	0	0	0.0396584	0	0	0	0	0	0	0	0	0
ENSG00000130706.13	ADRM1	142.257	106.882	118.844	125.476	114.519	116.869	120.264	113.856	139.635	112.55	117.927	128.781	109.765	117.466	115.326	187.144	100.653	150.788	108.661	113.282	140.905	130.941	113.977	109.55	130.156	117.648
ENSG00000239900.12	ADSL	46.4929	43.2406	57.2775	52.9565	56.7962	53.0416	46.1854	44.9679	42.8852	47.2995	52.4398	46.176	52.8854	49.3344	60.1977	44.3226	80.2686	51.5521	51.3616	48.9054	51.4523	44.5941	44.6491	49.0518	51.6103	51.8495
ENSG00000185100.10	ADSS1	854.675	744.514	1109.42	816.157	978.28	889.661	1062.41	1032.97	960.132	1107.16	865.947	998.855	944.526	902.443	1255.23	780.715	937.089	657.739	714.292	692.952	822.648	715.94	938.227	921.831	868.606	744.475
ENSG00000035687.10	ADSS2	5.32967	6.43065	4.52346	4.72826	5.00162	4.20224	4.13496	4.80752	4.3636	4.29495	5.64544	6.15147	5.67832	5.14059	5.65014	6.05142	5.03662	4.7684	4.21247	4.2322	5.79987	5.14937	3.8074	4.70813	5.01858	5.38566
ENSG00000111863.12	ADTRP	0.0566986	0.0554366	0	0	0.037049	0	0	0	0.0938408	0	0	0	0	0	0.10561	0	0.0396584	0	0	0	0.0143561	0	0.0152908	0.0451258	0	0
ENSG00000106624.11	AEBP1	8.95838	24.503	6.93205	4.90557	5.92784	6.25667	59.9219	9.20464	8.63335	3.63419	8.3427	8.78782	6.11141	15.7287	5.06928	7.11451	5.35389	5.03516	8.72945	3.19766	6.54639	4.90839	25.1686	8.16778	10.377	12.0759
ENSG00000139154.16	AEBP2	4.1957	7.37307	2.99605	6.67867	5.48326	4.90261	5.81698	4.80752	4.97356	5.01078	5.08089	5.59225	5.10086	4.37334	5.2805	5.4381	5.79013	2.96775	6.7501	5.59591	5.95778	6.89965	5.39765	6.67862	5.476	6.05468
ENSG00000181026.15	AEN	5.66986	3.54794	3.93599	7.44701	5.5944	6.30336	5.81698	5.62831	8.07031	4.73546	3.19908	9.58671	5.53395	5.37077	5.12209	12.5117	4.60038	8.03625	4.11096	5.17269	6.37411	11.6812	3.33339	4.99393	4.05146	4.19814
ENSG00000196526.10	AFAP1	2.55144	3.99144	4.05349	3.6053	3.22327	5.27615	6.23749	1.75885	3.65979	3.02849	2.94817	4.31402	2.64667	2.14831	4.64684	11.3669	2.18121	3.70135	3.90795	3.52683	3.60338	2.18151	2.93583	2.99335	2.3786	2.15761
ENSG00000157510.14	AFAP1L1	33.9625	35.5903	29.3143	47.9327	76.4321	107.391	37.8454	37.8152	19.3781	16.0235	11.2281	30.5177	60.8735	59.9992	45.8876	99.1125	83.0447	69.6253	39.4855	50.081	50.0885	64.1642	22.8444	43.3208	54.8384	44.2393
ENSG00000169129.15	AFAP1L2	3.28852	6.59696	2.87856	3.5462	2.22294	2.33458	4.06488	2.63827	4.03515	1.98229	3.51272	4.23413	2.98352	5.29405	2.48184	2.98482	2.93472	2.43422	3.09591	2.96254	4.23505	2.19419	4.49549	3.39948	3.50255	4.86716
ENSG00000130396.20	AFDN	22.7928	28.5499	17.3889	29.197	22.5258	25.587	18.6424	19.875	14.3107	23.402	17.5009	28.2009	23.9644	24.6288	14.3102	25.4732	13.8011	17.5064	19.489	32.682	18.2179	20.8511	20.7037	29.9786	16.9638	26.0084
ENSG00000172493.21	AFF1	59.5335	85.9268	68.498	88.714	62.9833	73.9127	55.787	56.2831	77.794	87.5509	72.0734	60.7957	87.8696	69.7433	72.0788	77.8507	107.395	62.2893	69.4296	82.5279	75.9582	104.636	75.1695	87.0026	72.8347	78.4767
ENSG00000155966.14	AFF2	0	0.0554366	0	0	0	0	0.140168	0	0.0469204	0	0.0627271	0.0798892	0	0	0	0	0.0396584	0	0	0	0	0	0	0	0	0.0167256
ENSG00000144218.19	AFF3	0.39689	2.05115	0.528716	1.59579	0.592784	0.88714	1.54185	0.820796	0.985328	0.881016	1.12909	1.27823	0.72182	0.843978	0.897685	1.14486	0.713851	0.700255	0.558279	0.893464	1.29205	0.849773	0.886865	1.60949	1.28078	1.85655
ENSG00000072364.13	AFF4	16.9529	23.3943	22.3823	26.5965	19.636	21.7583	12.8955	17.5885	21.3488	21.9703	18.3163	21.65	18.9598	16.6494	19.4851	25.1461	22.0897	18.6735	21.8744	21.3021	23.1564	26.6347	16.3153	20.6676	18.885	23.2319
ENSG00000135537.17	AFG1L	3.51531	4.21318	3.17229	2.42323	3.66785	2.66142	2.17261	4.04535	2.43986	2.47786	3.19908	3.27546	3.41662	3.83626	5.2277	2.61683	3.25199	1.40051	5.12601	3.856	4.82365	2.15614	2.70647	3.88082	2.94057	4.23159
ENSG00000141385.10	AFG3L2	195.27	163.427	190.573	166.021	188.357	175.093	152.643	197.695	157.84	161.171	160.832	163.533	170.927	169.64	191.207	190.006	164.701	131.781	182.506	173.849	199.392	153.441	175.095	171.869	164.084	165.617
ENSG00000183077.15	AFMID	4.42249	7.15132	5.05217	4.90557	6.92817	6.20998	5.18623	5.56969	6.14657	7.98421	6.89998	7.98892	6.15953	5.21732	7.65673	8.46381	4.60038	4.0348	4.923	5.36079	6.89093	7.80016	8.02766	7.14492	4.6265	6.42265
ENSG00000081051.8	AFP	0.0566986	0	0	0.118207	0	0.0933831	0	0	0.0469204	0	0.0627271	0.159778	0	0.0767253	0.052805	0	0.0793168	0	0	0.0940489	0	0.139515	0.0152908	0.0601678	0.0261384	0
ENSG00000119844.15	AFTPH	9.18518	11.808	7.10829	11.9389	10.0032	10.9258	7.84942	9.49778	10.604	9.52598	9.91088	10.3856	10.8273	8.28633	7.86795	10.6718	10.5888	7.40269	12.0284	9.87513	14.1551	14.8901	10.4742	12.9361	9.69736	10.5873
ENSG00000038002.9	AGA	4.0256	4.71211	4.99342	6.38315	5.77965	5.18276	3.78454	5.15929	4.55128	4.73546	6.77452	9.26715	4.86026	4.60352	4.27721	5.23366	6.14705	4.80175	6.09031	5.9721	7.00578	5.72011	3.94502	5.77611	4.4566	4.86716
ENSG00000157985.19	AGAP1	20.2414	21.1768	23.8509	26.4192	22.9333	19.3303	24.0389	24.2135	24.1171	19.988	22.0172	23.088	23.5795	28.772	21.386	27.8856	23.6364	27.9101	19.489	23.042	24.8074	20.217	19.8321	23.0292	18.885	20.1544
ENSG00000135439.11	AGAP2	25.5711	26.1661	17.8588	20.9817	21.6737	20.5443	15.4886	20.1681	14.8268	20.9792	25.4045	26.6031	21.799	28.9254	15.3135	27.2723	13.0873	17.2729	13.7032	23.7003	15.8635	14.4715	17.2327	26.4588	22.5444	27.8984
ENSG00000133612.19	AGAP3	38.4984	36.6436	31.3705	29.4334	31.0471	29.9293	46.9564	39.2223	37.5363	36.1216	35.8172	33.0741	30.3646	43.8869	28.3563	29.8073	29.4265	41.2483	32.4817	35.0802	40.3981	41.0301	37.1719	34.4009	36.9728	35.6925
ENSG00000188234.13	AGAP4	0.39689	0.720676	1.05743	1.24117	0.963275	1.16729	1.40168	1.28982	0.469204	0.660762	1.00363	1.19834	1.10679	1.15088	1.21452	1.51286	0.634535	0.566873	1.37032	0.940489	1.6366	1.4332	1.17739	1.51924	1.63365	1.68929
ENSG00000172650.13	AGAP5	0.170096	0.16631	0.411223	0.35462	0.222294	0.420224	0.280337	0	0.328443	0.385444	0.250908	0.0798892	0.240607	0.230176	0.264025	0.327104	0.317267	0.0666909	0.101505	0.188098	0.229698	0.24098	0.183489	0.210587	0.182969	0.217433
ENSG00000204149.12	AGAP6	0.283493	0.554366	0.352477	0.413723	0.444588	0.420224	0.280337	0.234513	0.328443	0.330381	0.313635	0.559225	0.625577	0.690528	0.158415	0.40888	0.277609	0.400145	0.20301	0.376196	0.459395	0.469278	0.351688	0.526468	0.49663	0.501769
ENSG00000204172.12	AGAP9	3.40192	4.9893	3.8185	3.6644	3.33441	4.76254	6.30757	5.56969	4.3636	4.62533	4.82998	6.47103	4.52341	3.83626	4.48843	7.93227	3.48994	2.43422	2.23311	2.63337	3.33062	3.66544	4.55665	4.69309	2.2479	2.86008
ENSG00000273540.4	AGBL1	51.7091	62.9206	25.0846	20.9817	45.3851	23.3458	28.3841	47.1958	20.2696	24.6134	34.3744	32.8345	25.8412	38.5161	40.9239	31.4429	44.3778	42.3821	40.0438	46.5542	38.9481	30.8962	23.716	27.241	28.7261	26.4934
ENSG00000165923.16	AGBL2	0.0566986	0.110873	0	0	0	0.0933831	0.210252	0.0586283	0	0.110127	0	0	0	0	0	0.163552	0.0396584	0.0333455	0.0507526	0.0470244	0.0430683	0.0253664	0.0611631	0.0601678	0.0522769	0.0167256
ENSG00000146856.14	AGBL3	0.39689	0.997859	0.587462	0.591033	0.666883	0.700373	0.770926	0.293141	1.26685	1.26646	1.56818	0.798892	1.29928	0.613802	0.84488	1.06309	0.674193	0.400145	1.52258	1.59883	0.832654	0.913189	0.948028	1.2184	0.692668	1.03699
ENSG00000186094.17	AGBL4	0	0.110873	0	0	0	0	0	0	0.0938408	0.0550635	0.0627271	0.0798892	0.0481213	0	0	0.081776	0	0	0	0.0940489	0.0574244	0.0507327	0	0.0300839	0.0130692	0.0501769
ENSG00000084693.16	AGBL5	7.59761	6.8187	8.4007	10.5795	6.59473	7.47065	8.12976	8.32521	9.14948	6.66268	9.84815	7.50959	8.75808	10.6648	9.13527	10.5491	6.8609	9.9036	5.93806	8.4644	6.58945	5.99914	7.07963	7.12988	7.08351	6.03796
ENSG00000204305.14	AGER	1.92775	3.04901	1.29242	1.59579	1.63016	1.72759	3.43412	2.52102	2.72138	3.469	2.13272	3.11568	2.64667	2.68539	2.42903	2.12618	1.82429	2.43422	1.11656	1.41073	1.59353	1.4332	2.44652	2.0457	1.58137	2.45867
ENSG00000173744.17	AGFG1	16.8962	17.6843	15.6265	19.6814	16.8573	17.0424	12.2647	13.4259	18.252	18.4463	15.18	18.2946	15.3507	15.4218	18.1121	16.9685	19.393	16.9395	18.677	17.1169	23.0559	19.697	16.1776	17.7044	14.6506	19.3348
ENSG00000106351.13	AGFG2	7.37082	7.81656	6.52082	6.85598	6.29833	6.39674	5.7469	8.38384	7.88263	7.04813	6.20998	6.63081	5.77456	8.90013	8.07917	6.70563	7.37646	4.36825	6.49633	8.60547	9.17355	5.21279	7.53835	6.90425	5.85501	8.07848
ENSG00000164252.13	AGGF1	3.17512	6.76327	2.46734	6.02853	4.18654	4.80923	6.23749	4.74889	5.81813	6.11205	6.08453	5.9118	6.5445	5.29405	4.64684	5.84698	5.82979	2.53425	8.57719	6.77152	5.95778	6.31622	7.43132	6.67862	4.40433	6.07141
ENSG00000006530.18	AGK	9.18518	10.6993	8.16572	6.91508	7.40981	8.07764	6.37766	7.38716	8.58643	7.76395	7.96634	8.54815	7.50693	6.52165	9.76893	10.1402	7.81271	5.53535	6.49633	8.32333	9.96314	7.69869	7.55365	8.69424	8.1944	9.81795
ENSG00000162688.17	AGL	88.1664	280.066	82.4209	152.546	155.939	139.935	136.244	135.666	125.137	242.114	230.836	161.376	347.195	201.864	204.883	135.257	277.886	46.5169	274.622	230.091	308.786	217.796	287.88	324.034	201.449	302.617
ENSG00000116771.6	AGMAT	41.1632	35.6457	35.8939	33.9844	42.3841	61.4461	35.9532	56.2245	44.2459	47.5749	56.7053	36.1099	64.1939	78.3365	30.1517	57.9383	46.2814	38.0472	45.0176	53.5608	29.8463	38.0369	39.6031	55.3844	25.4458	31.0093
ENSG00000187546.14	AGMO	0	0.49893	0.117492	0.0591033	0.222294	0.0466916	0.0700841	0.0586283	0.140761	0.275317	0.250908	0	0.0481213	0.153451	0.10561	0.20444	0.317267	0.100036	0.0507526	0.141073	0.114849	0.0634159	0.107035	0.0451258	0.156831	0.217433
ENSG00000092847.12	AGO1	27.6122	26.2215	22.911	24.055	23.2668	23.2524	21.5158	27.1449	25.6655	25.8798	22.1427	23.0081	26.948	28.772	24.8712	26.7407	23.3588	20.7742	19.7935	23.8414	24.3049	22.3351	22.401	25.5262	20.4795	22.2953
ENSG00000123908.12	AGO2	36.3438	32.4859	34.719	34.1026	34.6408	32.3106	27.8234	28.4347	36.1287	35.1305	25.8436	29.4791	36.0429	28.2349	36.1714	28.0492	36.0495	39.0142	33.2937	28.6849	43.7574	37.5803	31.3767	29.3168	34.2283	37.8668
ENSG00000126070.20	AGO3	7.03063	10.7547	6.16835	7.09239	7.15046	6.53682	6.86825	6.03871	6.61577	8.03927	8.40543	9.42693	9.2393	7.2889	6.12538	7.64605	8.80417	3.40124	7.8159	7.85308	10.7958	9.00506	9.23563	9.17559	6.56075	8.78096
ENSG00000134698.11	AGO4	27.6122	25.9998	28.7269	34.7527	23.5261	30.3962	19.8338	25.1515	30.029	26.7609	23.0208	27.3221	27.2367	27.6978	23.7623	28.09	23.4778	37.8471	21.7729	28.92	27.3771	31.2006	24.4194	29.0159	22.7927	24.57
ENSG00000204310.13	AGPAT1	55.0544	51.7778	69.3205	70.8057	60.8716	65.1814	62.6552	69.0641	47.4834	59.4135	52.0007	49.052	55.1952	57.4672	71.3924	72.0037	67.6572	57.7543	70.7999	58.1692	76.8195	67.4999	75.7505	72.1111	63.5948	61.9852
ENSG00000169692.13	AGPAT2	18.9373	15.1896	14.5103	12.2935	16.8203	14.1475	33.8506	18.8783	10.604	13.5456	13.8	18.8539	9.86487	11.2019	14.6798	17.9907	13.7615	9.30338	15.9363	12.6026	13.8106	11.3641	17.1104	12.6052	14.4676	19.084
ENSG00000160216.20	AGPAT3	113.114	118.634	137.114	145.394	146.899	114.861	137.855	148.857	123.166	134.19	128.026	123.029	147.973	152.683	149.966	129.124	143.563	120.477	117.086	99.0805	170.651	129.914	133.779	129.105	153.929	121.378
ENSG00000026652.15	AGPAT4	1.07727	2.82727	1.29242	1.47758	1.22262	1.44744	2.6632	1.81748	1.68913	1.48671	1.81909	2.2369	1.73237	3.22246	1.53135	1.26753	1.07078	1.20044	1.26882	1.17561	1.22027	1.3571	2.21716	1.71478	1.13702	2.0238
ENSG00000155189.12	AGPAT5	14.2881	17.2962	13.3354	14.6576	12.4114	13.9608	8.48018	13.4259	11.0732	15.9133	14.239	12.3029	11.7416	11.5088	10.6666	15.1694	16.022	11.0707	11.4193	16.2234	15.5046	15.6764	11.3916	14.8915	12.7294	18.2978
ENSG00000018510.16	AGPS	14.2881	15.6331	12.2192	16.7262	14.8937	12.2799	10.3024	12.1947	14.4984	14.1513	12.1063	12.7024	13.474	13.3502	11.6171	15.7828	15.4668	12.2711	13.6017	13.1668	21.3762	17.1096	14.2969	15.2676	14.4676	15.0029
ENSG00000106541.12	AGR2	0	0	0	0.0591033	0	0	0	0	0	0	0	0	0	0	0	0.040888	0.0396584	0	0	0	0	0	0.0152908	0	0.0130692	0
ENSG00000188157.15	AGRN	9.41197	20.1235	4.34722	6.85598	5.18686	7.09712	12.2647	8.73561	6.28733	6.71775	6.33543	9.02748	11.9341	20.4857	5.80855	7.64605	5.31423	7.56942	6.7501	5.73698	8.80029	6.7094	13.9299	14.1695	9.22687	13.1798
ENSG00000135744.8	AGT	11.6232	22.2855	42.121	35.8757	24.0078	25.2601	36.1634	41.157	25.9939	37.9938	32.869	34.592	25.0231	23.8616	43.3529	43.5866	32.8768	12.2044	33.649	30.5189	34.0383	23.8697	51.2853	40.6433	24.1127	27.9318
ENSG00000135049.15	AGTPBP1	12.417	20.7887	15.6852	27.0102	16.2645	18.9568	13.1057	14.9502	14.5453	20.5937	17.2499	20.931	20.6922	18.721	20.2243	19.7489	22.407	9.57015	17.3574	20.9729	21.6347	22.8551	22.2022	23.676	13.9056	15.8726
ENSG00000144891.17	AGTR1	2.26794	7.31763	5.16966	6.44226	1.92655	2.7548	1.82219	1.93473	3.04983	2.47786	2.94817	2.71623	1.97297	2.22503	1.26732	2.45328	2.93472	2.96775	4.97376	3.38576	2.8138	4.04593	2.20187	3.44461	3.34572	3.67964
ENSG00000180772.7	AGTR2	0	0	0	0	0.037049	0	0	0	0	0.0550635	0	0	0	0	0	0	0.0396584	0	0	0	0	0	0	0	0	0.0334513
ENSG00000177674.16	AGTRAP	14.9117	11.9189	6.22709	5.91033	7.22456	5.83644	6.65799	4.86615	8.58643	5.1209	9.47179	6.95036	4.33092	6.0613	8.34319	12.6753	5.11593	15.0721	5.48128	7.66498	6.21619	6.02451	5.56584	5.68586	4.56116	4.44902
ENSG00000172482.5	AGXT	0.0566986	0	0	0	0.037049	0.0466916	0	0	0	0	0.0627271	0	0	0	0	0	0.0396584	0	0	0	0.0143561	0.0126832	0.0458723	0	0	0
ENSG00000153207.15	AHCTF1	3.51531	15.7994	2.58483	6.85598	6.33538	8.3111	7.42892	6.03871	6.38117	9.1956	10.7263	8.78782	14.4364	8.66996	6.3366	8.42292	7.81271	2.23415	14.1092	8.69952	10.2503	10.2734	12.0338	13.3723	8.23361	10.8549
ENSG00000101444.13	AHCY	61.7448	61.5346	76.0763	66.4321	64.243	61.5862	63.4962	67.9502	53.02	53.0812	58.7125	58.9583	50.9605	57.0836	63.102	60.8822	52.1111	62.1226	57.858	54.5013	68.5361	72.218	58.2885	62.3789	73.3575	71.084
ENSG00000168710.18	AHCYL1	66.5075	88.8649	96.2262	128.431	90.2514	116.075	70.3645	78.7378	94.3569	105.171	68.498	95.5475	110.342	105.114	99.4318	118.698	135.909	69.1918	102.114	118.643	95.1092	133.744	92.5857	159.595	111.023	176.623
ENSG00000158467.16	AHCYL2	47.7969	57.7095	57.9825	67.2595	55.2031	59.4384	48.2179	53.4104	61.5126	65.03	54.5098	61.4348	72.6151	72.045	48.6334	59.0422	55.0459	71.6927	45.1698	64.7056	66.0381	76.9108	64.0072	65.0113	51.8456	60.5134
ENSG00000126705.15	AHDC1	63.7292	90.8052	105.391	114.128	100.366	117.196	95.5247	97.9092	81.5007	99.72	71.5716	142.922	82.5762	100.203	90.4022	140.368	80.4669	107.072	69.8863	89.8167	114.634	134.353	121.944	133.572	124.589	115.022
ENSG00000135541.21	AHI1	2.66484	5.10017	1.64489	2.48234	2.96392	3.73532	3.43412	2.87279	4.03515	3.79938	3.26181	3.83468	5.05274	3.83626	3.1155	4.78389	2.89506	2.00073	4.41548	4.18518	4.99593	5.75816	5.70346	7.68643	2.80988	3.86362
ENSG00000124942.14	AHNAK	532.23	916.589	597.919	835.838	598.601	885.225	787.045	624.684	634.27	633.505	776.687	841.154	682.601	635.132	629.225	796.784	668.72	699.354	429.722	634.924	440.115	697.359	537.746	588.336	505.373	552.23
ENSG00000185567.7	AHNAK2	1.36077	3.54794	0.352477	1.06386	1.51901	1.1206	3.22387	1.40708	2.20526	0.605698	2.19545	2.47657	0.384971	0.843978	0.73927	1.63552	1.18975	0.500182	1.11656	0.799416	0.430683	0.583426	2.50769	1.06798	0.705738	0.752654
ENSG00000106546.14	AHR	0.566986	2.10659	0.704954	0.886549	0.333441	0.466916	1.3316	0.703539	0.469204	0.770889	1.12909	0.559225	0.625577	0.843978	0.52805	0.858648	0.634535	0.233418	0.812042	0.470244	0.832654	0.684892	1.08565	1.02285	0.692668	0.786105
ENSG00000063438.17	AHRR_1o2	0	0	0	0	0	0	0.0700841	0.0586283	0	0	0	0	0	0	0	0	0	0	0.0507526	0	0.0143561	0	0.0152908	0	0	0.0167256
ENSG00000286169.1	AHRR_2o2	0.113397	0.0554366	0.234985	0.118207	0	0.186766	0.210252	0.0586283	0.140761	0	0.0627271	0	0.0962427	0	0	0	0.0396584	0.133382	0.0507526	0.141073	0.129205	0.101465	0.0764539	0.0752097	0.0784153	0.0669026
ENSG00000100591.8	AHSA1	118.217	118.191	115.554	100.416	107.146	109.212	112.906	107.817	99.0959	94.8193	99.4224	97.8643	97.157	93.9885	122.455	106.104	104.579	104.505	110.032	107.357	117.591	116.419	95.0934	94.1927	110.618	100.822
ENSG00000145192.13	AHSG	0	0	0	0	0	0	0	0	0	0	0	0	0	0	0	0	0	0	0	0	0	0	0	0	0.0130692	0
ENSG00000169877.10	AHSP	0	0	0.0587462	0	0	0	0.210252	0	0	0.110127	0	0	0	0	0	0.040888	0	0	0	0	0	0	0.244652	0.0451258	0	0
ENSG00000111732.11	AICDA	0.113397	0	0	0.0591033	0	0	0.0700841	0	0	0	0	0.0798892	0	0	0	0	0	0	0	0	0.0143561	0	0.0305816	0.0150419	0	0.0167256
ENSG00000186063.13	AIDA	3.40192	3.71425	1.5274	1.71399	3.03802	3.45518	1.96236	3.28318	3.28443	3.96457	4.01453	2.79612	3.65722	3.83626	2.79867	2.86216	2.77609	3.20116	2.84215	3.29171	4.50782	4.32496	2.47711	2.9031	3.17582	3.46221
ENSG00000204472.13	AIF1	0.566986	1.55223	0.704954	1.35937	0.555735	0.653682	2.38286	0.879424	0.891487	0.660762	1.6309	1.19834	1.25115	1.07415	0.369635	0.61332	0.555218	0.600218	0.20301	0.517269	0.229698	0.494644	0.856284	0.706971	0.627322	0.702477
ENSG00000126878.13	AIF1L	24.9474	22.1192	21.0899	20.3315	12.8931	13.7273	33.0096	17.7057	14.3107	19.933	12.1691	18.774	13.4259	19.6417	14.1517	23.0199	9.63699	13.1381	17.3574	12.6966	18.261	14.9027	14.2204	14.1244	16.3627	19.2847
ENSG00000156709.14	AIFM1	77.5637	78.8309	91.7028	65.4273	89.1029	83.7647	81.648	89.0563	72.3512	93.6079	90.1388	78.2914	83.6349	85.0883	114.164	83.575	97.4804	63.7899	87.8528	99.2686	97.5354	61.7417	83.9617	88.943	83.277	95.0184
ENSG00000042286.15	AIFM2	8.90168	10.034	7.75449	8.86549	9.81799	8.40448	13.1057	10.0841	6.38117	7.92914	8.78179	8.54815	8.13251	8.66996	8.18478	11.2442	7.93168	8.53644	9.59224	9.92216	10.7814	12.2773	9.38854	8.76945	9.77577	7.44291
ENSG00000183773.15	AIFM3	0	0.221746	0.176239	0.413723	0	0.0933831	0.140168	0.117257	0.187682	0.110127	0.0627271	0.159778	0.0481213	0.0767253	0.21122	0.122664	0.0793168	0	0.0507526	0.141073	0.157917	0.177565	0.214071	0.150419	0.156831	0.117079
ENSG00000146416.19	AIG1	8.61819	18.1278	15.6265	11.2296	15.9681	13.3071	17.3809	15.4779	11.3547	14.3165	20.8254	20.212	24.8787	23.6314	17.056	7.85049	22.8829	9.37007	19.5398	14.5306	11.7577	8.56115	13.2724	12.4246	11.71	14.384
ENSG00000163568.15	AIM2	0	0.221746	0	0	0.037049	0.0466916	0	0	0.0469204	0	0.0627271	0	0	0	0	0	0.0396584	0	0	0	0	0	0.0305816	0.0300839	0.0392076	0.0167256
ENSG00000164022.17	AIMP1	43.6012	48.2299	33.4853	41.786	37.1602	38.6606	36.654	36.7599	41.0084	43.9407	40.9608	45.6167	39.7001	35.754	42.1384	45.0177	38.548	31.7782	45.3221	42.6982	50.8637	48.9951	35.811	40.9141	36.0972	38.8202
ENSG00000106305.10	AIMP2	92.7589	81.2701	109.15	82.6264	90.8442	80.076	75.3404	92.9844	88.3511	89.8085	90.0761	82.6055	81.6138	91.3798	116.065	103.61	108.347	78.6286	79.2248	89.8167	89.8979	59.5983	65.8727	69.5239	75.1088	78.6105
ENSG00000110711.10	AIP	20.4115	24.3921	21.3836	16.6671	18.9691	18.1163	21.7962	19.9922	16.0937	18.2811	19.1318	19.6528	20.1147	21.0995	20.1715	17.0094	18.0842	17.5064	20.7071	17.5871	20.0268	15.5115	21.5294	20.0359	20.0874	20.5056
ENSG00000129221.16	AIPL1	0	0	0	0	0	0	0	0	0	0	0	0	0.0481213	0	0	0	0	0	0	0	0	0	0	0	0	0
ENSG00000160224.17	AIRE	0	0.0554366	0	0.0591033	0	0	0.0700841	0	0	0	0	0.0798892	0	0.0767253	0	0	0	0	0	0	0	0.0126832	0	0.0150419	0.0130692	0.0167256
ENSG00000196581.11	AJAP1	0.226794	0.776113	1.23367	1.65489	0.740981	1.35406	0.770926	0.35177	0.328443	1.92722	1.00363	0.719003	0.866184	0.383626	0.84488	0.735984	1.18975	0.666909	0.862794	0.893464	0.358903	0.393179	0.382269	0.827307	0.99326	0.618849
ENSG00000232434.2	AJM1	10.9995	10.2558	4.40596	2.36413	5.8908	2.61473	6.02724	5.21792	4.92664	6.82787	5.77089	4.15424	5.14898	7.36563	5.38611	2.49417	4.99696	4.70171	4.00946	3.76196	9.23098	4.08398	6.75852	5.00897	4.58729	4.39884
ENSG00000129474.16	AJUBA	0.850479	2.05115	0.881193	0.472826	0.926226	0.88714	1.68202	0.879424	0.891487	0.825952	0.940906	1.19834	1.49176	2.07158	1.16171	1.14486	0.951802	1.06705	0.761289	1.17561	1.29205	0.786357	1.1621	0.857391	0.83643	1.32133
ENSG00000106992.19	AK1	116.913	99.1761	95.6975	72.9334	119.705	102.628	99.5896	132.559	77.5594	97.8478	83.8034	77.8121	94.8953	109.257	100.963	96.7001	163.75	80.796	105.87	88.6411	124.424	86.4739	95.231	83.3023	113.898	103.615
ENSG00000004455.17	AK2	82.5532	79.0526	72.7865	71.1012	75.3577	67.1892	67.491	71.761	77.0902	85.2933	72.5125	79.9691	91.8636	90.5358	98.2701	103.978	73.9629	67.0911	79.5293	79.1892	83.0932	71.14	67.5852	73.7958	70.7959	84.0965
ENSG00000147853.17	AK3	165.957	215.926	241.623	216.732	98.5134	93.6166	180.116	200.391	153.289	222.842	196.9	131.338	178.723	223.271	203.405	142.331	286.651	205.641	123.938	123.11	224.027	172.986	192.236	196.312	111.859	155.214
ENSG00000162433.15	AK4	0.793781	2.66096	0.939939	0.650136	0.77803	0.793757	2.80337	1.34845	0.703806	0.275317	0.501817	1.43801	0.72182	1.07415	0.369635	0.572432	0.515559	0.800291	0.862794	0.329171	0.961859	0.925872	1.26913	0.947643	0.797222	0.936636
ENSG00000154027.19	AK5	0.0566986	0.720676	0.0587462	0.0591033	0.0740981	0.140075	0.911094	0.175885	0.140761	0	0.250908	0.479335	0.192485	0.460352	0	0.122664	0.198292	0.166727	0.507526	0.141073	0.129205	0.0253664	0.19878	0.0752097	0.104554	0.0836282
ENSG00000085231.14	AK6	13.6644	12.9167	9.75186	12.4117	11.8927	12.5133	9.46136	11.1394	11.214	12.7197	9.40906	14.1404	11.5972	10.2045	13.6765	10.3447	14.4357	10.1704	13.957	12.6496	19.1367	16.0696	10.7953	12.0185	12.1936	13.7987
ENSG00000140057.9	AK7	0.0566986	0.16631	0	0.17731	0.037049	0.0933831	0.0700841	0	0.140761	0.220254	0	0.159778	0.0481213	0.0767253	0	0	0	0.0666909	0.152258	0.0940489	0.129205	0.0507327	0.0458723	0.165461	0.104554	0.100354
ENSG00000165695.10	AK8	0	0.110873	0.0587462	0	0.037049	0.0466916	0.0700841	0	0	0.0550635	0	0.0798892	0	0	0	0.040888	0.0396584	0	0	0.141073	0.0143561	0	0.107035	0.0601678	0.0130692	0.0501769
ENSG00000155085.15	AK9	1.70096	2.93814	1.40991	1.65489	2.81573	3.59525	3.29395	2.81416	2.7683	2.75317	3.13635	2.31679	3.70534	3.22246	2.69306	2.41239	3.09336	2.03407	3.8572	3.33874	3.18706	3.18348	4.41904	4.63292	3.31958	3.2615
ENSG00000231824.4	AKAIN1	0	0	0	0	0	0.0933831	0	0	0	0	0	0	0	0.0767253	0	0	0	0.0333455	0	0	0.0287122	0.0126832	0.0152908	0.0300839	0.0130692	0.0167256
ENSG00000121057.13	AKAP1	291.091	255.674	323.515	228.198	346.038	269.69	253.214	318.645	205.699	237.984	309.433	224.489	281.462	300.303	370.48	212.945	335.51	225.482	260.209	290.705	331.167	206.444	255.906	230.623	250.994	320.697
ENSG00000108599.15	AKAP10	7.48422	9.31335	7.57826	8.33356	6.33538	6.81697	5.88707	6.62499	6.85038	6.38736	6.89998	6.63081	8.22875	7.9027	8.60722	8.58648	6.8609	5.70207	6.90236	6.77152	8.1112	7.74942	8.57813	7.7466	7.3449	7.67707
ENSG00000023516.9	AKAP11	4.0256	5.5991	3.0548	5.26019	3.51966	4.29562	3.85463	2.6969	3.61287	3.74432	5.51998	5.43247	3.51286	2.60866	6.23099	4.98833	5.79013	3.10113	4.06021	4.98459	4.1202	4.65473	3.53217	5.71594	3.777	5.61981
ENSG00000131016.17	AKAP12	4.47919	13.0276	4.46471	6.73777	4.14949	7.00373	13.316	3.98672	7.3665	4.73546	5.58271	7.50959	8.66184	6.0613	4.38282	4.0888	5.86944	3.16782	3.65419	4.4203	4.49346	4.68009	5.70346	4.9488	4.73106	4.64973
ENSG00000170776.21	AKAP13	84.3108	79.9396	97.2837	70.8648	82.2859	86.9397	81.9284	81.8451	114.063	63.6534	96.9133	73.0188	108.369	79.6409	85.9666	87.4594	79.5944	99.3361	59.8373	82.2928	60.7263	48.881	66.5149	74.3674	68.4696	65.6816
ENSG00000186471.13	AKAP14	0	0.0554366	0	0	0.037049	0	0	0.117257	0	0	0	0	0	0	0.10561	0	0	0	0	0.141073	0.0143561	0.0126832	0	0	0.0130692	0
ENSG00000197976.12	AKAP17A	24.2103	31.3217	26.612	31.6202	22.0071	23.5325	27.6132	20.5199	26.3223	24.3381	26.5336	28.7601	27.6216	27.0073	24.5543	31.402	20.0275	19.7405	27.2034	23.5592	22.3525	25.8356	28.7925	31.919	25.9685	26.2927
ENSG00000111254.8	AKAP3	0.737082	0.831549	0.528716	0.650136	0.592784	0.373532	0.490589	0.703539	0.469204	0.385444	0.376362	0.399446	0.673699	1.2276	1.37293	0.531544	0.75351	0.933673	1.82709	2.35122	1.29205	0.989288	0.871574	1.24848	0.535838	0.735928
ENSG00000179841.8	AKAP5	0.113397	0.221746	0.0587462	0.0591033	0.037049	0.0466916	0.140168	0.117257	0.0938408	0.110127	0.0627271	0.0798892	0	0	0.052805	0.20444	0.0793168	0	0.152258	0.0940489	0.25841	0.101465	0.152908	0.0451258	0.0522769	0.133805
ENSG00000151320.11	AKAP6	65.6003	83.3767	82.0684	133.81	90.3996	105.476	68.9628	91.6946	110.638	80.8883	76.0879	97.7844	98.9375	93.6816	78.9963	85.6603	103.667	61.489	83.8941	102.842	89.4529	132.425	129.758	144.734	95.7581	92.1081
ENSG00000118507.17	AKAP7	7.59761	8.64811	11.3968	14.1848	12.856	13.9141	13.7365	14.3053	14.3576	16.9596	14.8036	18.2147	14.3402	14.3476	10.4554	9.03624	14.396	9.40342	16.3423	18.9979	19.4238	21.2697	15.6883	22.217	15.866	18.6491
ENSG00000105127.9	AKAP8	20.5816	27.1639	28.0219	22.873	26.7494	28.2951	24.5294	24.2721	20.7857	31.4963	26.9099	31.8758	28.9209	29.1556	24.3431	40.1929	23.7157	28.6771	21.6714	22.2426	26.8459	31.0104	28.3032	26.5942	28.5562	29.3702
ENSG00000011243.18	AKAP8L	40.1426	59.8715	52.4016	45.805	42.1988	50.6603	51.3717	42.3296	48.3749	53.2464	52.8162	64.3907	47.8807	54.3982	51.0096	73.9255	42.4345	42.0486	44.713	47.4947	41.3312	53.485	47.6767	58.5733	54.3418	60.0116
ENSG00000127914.16	AKAP9	34.3594	61.8673	19.6212	32.8614	31.1953	32.6841	31.0473	27.4967	37.4894	34.4147	46.418	35.3909	60.5366	42.9662	41.6104	42.7279	36.2478	13.0381	39.587	41.4285	45.6955	34.9295	44.7867	47.2167	32.5816	45.9119
ENSG00000166452.12	AKIP1	13.2108	13.8037	16.0965	16.7853	11.6334	14.5211	13.316	12.6637	12.4339	14.0412	11.73	16.0577	16.3131	15.5752	13.7821	19.2174	15.9427	12.2711	13.6525	15.424	15.9927	15.9301	15.6883	18.5618	12.2328	13.2634
ENSG00000174574.16	AKIRIN1	21.1486	21.7866	24.4972	33.9844	31.6769	22.9722	23.8987	21.1062	25.2901	21.5298	17.3127	28.7601	25.1193	20.7926	21.4388	22.5293	24.033	27.0098	23.2447	21.5372	30.6359	25.2268	20.6731	19.6297	26.0992	21.1412
ENSG00000135334.9	AKIRIN2	38.1015	38.1958	42.5322	43.3818	44.0142	39.0341	39.948	30.7212	35.8003	30.5052	29.7954	34.5121	33.5887	33.2988	31.4718	37.0854	40.4119	40.1479	36.0851	33.6695	46.7578	55.6665	44.8937	49.4429	33.1697	38.7199
ENSG00000106948.16	AKNA	2.55144	5.10017	1.87988	3.25068	2.22294	1.6809	7.00841	2.6969	2.34602	2.75317	2.69726	2.71623	1.68425	3.06901	2.27062	2.24884	1.74497	1.93404	1.47183	1.78693	1.29205	1.42052	4.38845	3.12872	2.11721	2.82663
ENSG00000162641.20	AKNAD1	0.283493	0.221746	0.234985	0.236413	0.037049	0.0466916	0	0.234513	0.422284	0.220254	0.0627271	0.159778	0	0.0767253	0.052805	0.040888	0.0793168	0.7336	0.0507526	0.0470244	0.0574244	0.0887823	0.107035	0.0601678	0	0.0334513
ENSG00000117448.13	AKR1A1	18.0302	22.1746	17.0951	16.9035	18.6727	17.6494	22.7073	21.9856	18.6743	18.4463	23.3345	18.9337	20.5478	24.3219	22.0197	42.1555	19.8689	17.0729	19.489	18.0104	20.6154	18.974	20.4132	21.7507	17.7872	22.3956
ENSG00000085662.14	AKR1B1	238.418	262.382	241.917	182.57	245.376	207.311	214.948	227.067	243.141	259.404	248.086	235.513	211.638	255.418	263.867	226.233	221.809	239.12	238.436	250.734	199.363	190.451	208.658	189.634	219.079	251.654
ENSG00000198074.10	AKR1B10	2.26794	2.82727	1.82113	3.25068	2.07475	2.00774	1.12135	1.46571	2.15834	1.48671	1.12909	1.27823	1.29928	0.920703	1.32013	1.96262	2.81575	2.96775	5.8873	2.44527	1.06235	1.53466	1.69728	1.29361	0.810291	1.08717
ENSG00000227471.9	AKR1B15	8.84498	4.87842	1.40991	5.26019	10.559	6.0699	1.47177	2.63827	2.2991	1.2114	1.44272	3.99446	3.17601	5.06387	0.84488	3.88436	6.1074	15.7391	7.96816	3.66791	2.69895	2.75225	1.52908	1.03789	1.62058	1.40495
ENSG00000187134.14	AKR1C1	23.0196	28.1064	6.69706	5.3784	8.22488	3.92209	17.2407	10.1427	15.0614	6.88294	11.6045	5.83191	5.10086	8.05616	3.96038	5.84698	3.88652	13.6383	17.7127	13.3079	8.94386	8.56115	10.8565	5.03905	4.74412	5.2184
ENSG00000151632.17	AKR1C2	7.37082	10.9765	13.1591	12.2344	21.3032	16.8557	25.861	22.1029	13.2785	15.1425	18.5672	11.5839	40.5182	69.0528	16.1055	29.562	10.3905	32.4785	68.1608	70.3956	22.7975	28.0298	50.9947	22.1869	14.5591	16.2908
ENSG00000196139.14	AKR1C3	4.81938	10.3666	7.16703	6.38315	11.3741	11.5795	10.9331	11.0221	7.83571	7.81902	8.53088	6.7107	15.5432	24.0917	8.4488	11.2033	4.71935	15.0388	36.8464	33.1522	9.61859	19.1516	19.0523	10.0179	5.12313	6.50627
ENSG00000198610.11	AKR1C4	0	0	0	0	0.037049	0.0466916	0	0	0.0469204	0	0	0	0	0	0	0	0	0	0	0	0	0	0	0	0	0
ENSG00000264006.8	AKR1C8P	0	0	0	0.0591033	0	0	0	0	0	0	0	0	0	0	0	0	0	0	0	0	0	0	0	0	0	0
ENSG00000122787.15	AKR1D1	0	0	0	0	0	0	0	0	0	0	0	0	0	0	0.052805	0.040888	0	0	0	0	0	0	0	0	0	0
ENSG00000165568.18	AKR1E2	0.170096	0.831549	0.469969	0.17731	0.296392	0.233458	0.490589	0.703539	0.375363	0.16519	0.689998	0.319557	0.384971	0.460352	0.369635	0.245328	0.198292	0.133382	0.355268	0.705367	0.631669	0.405862	0.290525	0.406133	0.32673	0.367964
ENSG00000053371.12	AKR7A2	35.7768	42.0764	41.1223	32.4477	31.714	31.6569	37.8454	39.9845	34.6272	41.9033	38.2008	42.8206	23.0501	22.1736	38.178	38.5574	30.8542	31.1113	36.7449	38.3719	33.9809	34.828	40.7652	39.9664	32.3202	40.5764
ENSG00000162482.5	AKR7A3	0.113397	0.388056	0.117492	0.17731	0.185245	0.280149	0.420505	0.117257	0.187682	0.0550635	0.313635	0.0798892	0.529335	0.613802	0.052805	0.245328	0.198292	0.200073	0.0507526	0.0940489	0.25841	0.266347	0.244652	0.270755	0.235246	0.38469
ENSG00000142208.16	AKT1	73.6515	72.8992	67.4406	67.2004	68.1702	54.7692	78.7045	71.4092	56.3514	57.8167	54.4471	58.0795	62.5096	71.2778	62.6267	69.7549	53.4992	63.4231	63.3393	54.1722	97.7938	77.3293	65.0928	58.6786	73.9979	70.4149
ENSG00000204673.10	AKT1S1	78.0173	73.8416	113.791	95.038	83.0639	91.1419	92.5811	96.9125	76.8556	66.2414	77.4052	79.8892	75.9836	88.0806	89.2933	128.838	71.4248	73.7935	72.1702	62.1663	91.6207	80.665	77.5395	71.6598	76.0367	64.4439
ENSG00000105221.18	AKT2	230.537	239.819	258.366	218.15	230.63	201.241	229.245	247.704	210.86	235.617	217.161	202.2	231.993	236.621	283.035	266.508	202.099	164.126	205.193	219.275	272.938	211.593	223.781	213.731	240.382	282.396
ENSG00000117020.18	AKT3	5.66986	10.8656	5.63963	9.27921	6.66883	7.98426	8.97077	6.62499	5.91197	7.04813	7.90361	10.5454	9.04681	9.13031	5.06928	7.27806	8.4869	5.36862	7.46063	8.04118	6.3454	7.17868	6.49858	7.58114	5.88115	8.04503
ENSG00000166971.17	AKTIP	59.4202	53.4963	61.7422	63.2405	58.3893	63.3138	55.0861	59.6836	62.8733	65.1952	60.5944	70.7819	58.1306	60.9966	70.1779	70.4909	81.498	66.024	57.8072	62.9187	60.8986	60.9046	58.8236	65.1918	60.4713	64.8955
ENSG00000276302.1	AL021997.3	0.0566986	0	0	0	0	0	0	0	0	0	0	0	0	0	0	0.040888	0.0793168	0	0	0	0	0.0126832	0	0	0.0130692	0.0501769
ENSG00000284431.1	AL022238.4	0.0566986	0.0554366	0.117492	0.118207	0.037049	0	0	0	0.140761	0.110127	0	0.0798892	0.0481213	0.0767253	0	0.040888	0	0	0.0507526	0.0470244	0.0430683	0.0126832	0.0305816	0.0150419	0.0130692	0.0501769
ENSG00000285733.1	AL031315.1	0	0	0	0	0	0	0	0	0	0	0	0	0	0	0	0	0	0	0	0	0	0	0	0.0150419	0	0
ENSG00000261732.1	AL031708.1	0	0	0	0	0	0	0	0	0	0	0	0	0	0	0.10561	0.040888	0.0396584	0.0333455	0	0	0.0143561	0.0126832	0.0152908	0	0.0130692	0
ENSG00000282988.2	AL031777.2	0	0	0	0	0	0	0	0	0	0	0	0	0	0	0	0	0	0	0	0	0	0	0.0152908	0	0	0
ENSG00000284969.1	AL049629.2	0	0	0	0	0	0.0466916	0	0	0	0	0	0.159778	0.0481213	0	0.052805	0.040888	0	0.0666909	0	0	0	0.0760991	0	0.0150419	0.0130692	0.0501769
ENSG00000213204.8	AL049697.1	0	0.0554366	0	0.118207	0	0.0933831	0	0	0	0.110127	0.0627271	0.159778	0.144364	0	0.052805	0.122664	0	0.0333455	0.0507526	0.141073	0.0861366	0.215614	0.0764539	0.180503	0.130692	0.217433
ENSG00000042317.17	AL049834.1	3.85551	3.38163	2.93731	3.6053	3.33441	3.8754	2.45294	2.52102	3.04983	3.19368	4.13999	3.59502	2.21358	3.52936	3.69635	3.51637	3.64857	1.33382	3.90795	3.47981	4.24941	2.8664	3.73095	3.38444	3.14968	3.8469
ENSG00000273259.3	AL049839.2	0	0	0	0.17731	0.037049	0.0466916	0	0.117257	0.0938408	0	0.188181	0.319557	0.481213	0.153451	0	0.081776	0.0396584	0.0666909	0	0	0.0287122	0.0380495	0.214071	0.135378	0.117623	0.250885
ENSG00000257065.1	AL049844.1	0	0	0	0	0	0	0	0	0	0	0	0.0798892	0.0481213	0	0	0	0	0	0	0	0	0	0.0152908	0	0.0130692	0
ENSG00000280148.1	AL049844.3	0	0	0	0	0	0	0	0	0	0	0	0	0	0.0767253	0	0	0	0	0	0	0	0	0.0152908	0	0	0
ENSG00000259066.5	AL110118.2	0.113397	0	0	0.0591033	0.037049	0	0.0700841	0.0586283	0.0938408	0.110127	0	0.0798892	0.0481213	0	0.158415	0.081776	0.0396584	0.100036	0.0507526	0	0.0430683	0.0507327	0.0611631	0.0150419	0.0261384	0.0334513
ENSG00000283930.1	AL117339.5	0.113397	0.388056	0.234985	0.295516	0.111147	0.280149	0.0700841	0.0586283	0.187682	0.16519	0.313635	0.0798892	0.240607	0	0.21122	0.20444	0.0793168	0.100036	0.0507526	0.188098	0.0717805	0.101465	0.0458723	0.165461	0.104554	0.117079
ENSG00000258790.1	AL121594.1	0.0566986	0	0	0	0	0	0	0	0	0	0	0.0798892	0.0481213	0	0	0	0	0	0	0	0	0	0	0.0451258	0.0130692	0.0167256
ENSG00000261582.1	AL121753.1	0	0.277183	0.176239	0.35462	0.037049	0.140075	0	0.0586283	0.0938408	0.0550635	0	0.159778	0.0481213	0.230176	0.10561	0.122664	0.158634	0.200073	0	0.0940489	0.100493	0.0253664	0	0	0.0522769	0.0501769
ENSG00000273154.3	AL121845.3	0.226794	0.0554366	0	0.0591033	0.111147	0.233458	0.140168	0.175885	0.375363	0.110127	0.188181	0.159778	0	0.306901	0	0.20444	0	0.166727	0.0507526	0.141073	0.129205	0.190248	0.19878	0.120336	0.130692	0.133805
ENSG00000285932.1	AL133353.2	0.113397	0.277183	0	0	0	0.0466916	0.0700841	0.117257	0.0469204	0.110127	0.250908	0.0798892	0	0	0.052805	0.245328	0.0396584	0.0666909	0.0507526	0.0940489	0.0574244	0.0126832	0.0611631	0.0451258	0.104554	0.0167256
ENSG00000285976.2	AL135905.2	5.83996	3.10445	2.93731	2.71875	3.26031	2.70811	2.6632	1.8761	2.2991	2.42279	2.00727	1.43801	3.03164	3.75954	2.48184	1.39019	1.30873	2.5676	1.87785	2.77444	3.67516	4.05862	2.72176	4.4825	3.89463	1.89
ENSG00000259522.3	AL136295.4	0	0.110873	0	0	0	0.0466916	0.0700841	0.0586283	0	0	0.125454	0.159778	0	0	0	0	0	0.0666909	0	0.0940489	0.0287122	0.0634159	0.0152908	0.0150419	0.0784153	0
ENSG00000259529.2	AL136295.5	0.226794	0.49893	0.411223	0.413723	0.629833	0.420224	0.490589	0.35177	0.375363	0.605698	0.43909	0.239668	0.192485	0.460352	0.21122	0.245328	0.396584	0.333455	0.304516	0.42322	0.401971	0.24098	0.336397	0.270755	0.457423	0.367964
ENSG00000231767.4	AL136454.1	0.566986	0.388056	0.646208	0.472826	0.518686	0.560299	0.770926	0.35177	0.422284	0.385444	0.125454	0.479335	0.673699	0.383626	0.63366	1.0222	0.99146	0.566873	0.9643	0.611318	0.100493	0.418545	0.321106	0.285797	0.287523	0.183982
ENSG00000274322.1	AL136531.2	0	0.0554366	0	0	0	0	0	0.0586283	0	0	0.0627271	0	0	0.153451	0	0.163552	0	0.0666909	0	0	0	0	0	0	0	0.0167256
ENSG00000255872.3	AL138752.2	0.0566986	0.0554366	0.117492	0.236413	0.148196	0.420224	0.0700841	0	0	0.110127	0.125454	0.0798892	0.0481213	0	0.369635	0.20444	0.198292	0.166727	0.355268	0.564293	0.0430683	0.0380495	0.0458723	0.0451258	0.156831	0.150531
ENSG00000258465.8	AL139011.2	0	0	0	0	0	0	0	0	0	0	0	0	0.0481213	0	0	0	0	0	0	0	0	0.0126832	0	0	0	0
ENSG00000203546.7	AL139353.1	0.510288	0.720676	0.411223	0.531929	1.00032	0.793757	0.630757	0.996681	0.281522	0.385444	0.689998	0.878782	0.625577	0.460352	0.580855	0.81776	0.555218	0.633564	1.11656	1.45776	0.545532	0.469278	0.428142	0.526468	0.522769	0.501769
ENSG00000257524.6	AL157935.3	0	0.277183	0.0587462	0.118207	0.185245	0.0466916	0.0700841	0.175885	0.0469204	0	0.627271	0.399446	0.0481213	0.0767253	0.10561	0.122664	0.23795	0.0666909	0.152258	0.235122	0.114849	0.177565	0.122326	0.150419	0.1699	0.284336
ENSG00000100599.16	AL159141.1	5.83996	4.49037	3.8185	3.5462	2.33409	1.6342	4.55547	2.75553	2.15834	1.43165	4.6418	4.31402	1.82861	4.68024	1.10891	2.3715	1.38804	2.50091	2.43613	1.31668	9.01564	8.20602	12.569	10.2736	3.65938	3.59601
ENSG00000249141.1	AL159163.1	0	0	0	0.118207	0	0	0	0	0	0	0	0	0	0	0	0.040888	0	0	0	0	0	0	0	0.0150419	0	0
ENSG00000285269.2	AL160269.1	0	0.0554366	0	0	0.037049	0	0.0700841	0	0	0	0	0	0	0	0	0	0.0396584	0.0333455	0.0507526	0	0.0287122	0.0126832	0	0.0150419	0.0130692	0.0167256
ENSG00000187186.15	AL162231.1	0.510288	0.720676	0.822446	0.295516	0.889177	0.60699	0.350421	0.762167	0.656885	0.440508	0.0627271	0.159778	0.144364	0.230176	0.31683	0.20444	0.436243	0.500182	0.710537	0.893464	0.488108	0.431228	0.840993	0.526468	0.705738	0.38469
ENSG00000285444.1	AL162377.3	0.0566986	0	0	0	0	0	0	0	0.0469204	0.0550635	0.0627271	0.159778	0	0	0	0	0.0396584	0	0	0.0470244	0.0287122	0.0126832	0.0305816	0	0	0.0167256
ENSG00000283205.1	AL353572.3	0	0	0	0	0	0	0	0	0	0	0	0	0	0	0	0	0	0	0	0	0	0.0126832	0	0	0	0
ENSG00000285991.1	AL355312.6	0	0.0554366	0	0	0.0740981	0	0	0	0	0	0	0	0	0	0	0.040888	0	0	0	0	0	0.0126832	0	0	0	0
ENSG00000256407.2	AL357673.1	0	0	0	0	0	0	0.140168	0	0	0	0	0	0	0	0	0	0	0	0	0	0	0	0.0152908	0	0	0.0167256
ENSG00000285130.2	AL358113.1	0.113397	0.33262	0.234985	0.118207	0.222294	0.326841	0.420505	0.175885	0.375363	0.16519	0.752725	1.11845	0.288728	0.690528	0.31683	0.286216	0.23795	0.100036	0.507526	0.658342	0.574244	0.735624	0.59634	0.797223	0.535838	0.769379
ENSG00000285641.1	AL358472.6	0.0566986	0.221746	0.117492	0.0591033	0.185245	0.280149	0.630757	0.117257	0.234602	0.16519	0.0627271	0.239668	0.240607	0.153451	0.158415	0.122664	0.118975	0.133382	0.20301	0.0470244	0.200986	0.190248	0.152908	0.0902517	0.0522769	0.0669026
ENSG00000254536.2	AL360181.3	0.510288	0.221746	0.528716	0.531929	0.111147	0.280149	0.140168	0.35177	0.563045	0.550635	0.564544	0.239668	0.481213	0.306901	0.52805	0.122664	0.436243	0.200073	0.355268	0.188098	0.229698	0.202931	0.259943	0.285797	0.274454	0.317787
ENSG00000124593.16	AL365205.1	0.566986	1.44135	0.528716	0.413723	0.333441	0.513607	0.700841	0.762167	0.609965	0.440508	0.689998	0.479335	0.818063	0.537077	0.31683	0.286216	0.515559	0.300109	0.406021	0.282147	0.818298	0.52001	0.825702	0.646804	0.405146	0.418141
ENSG00000281613.2	AL365214.2	0	0	0	0	0	0	0	0	0	0	0	0	0	0	0	0	0.0396584	0	0	0	0	0	0	0	0	0
ENSG00000236782.7	AL391650.1	0.453589	0.33262	0.998685	0.472826	0.592784	0.373532	0.770926	0.293141	0.750726	0.550635	0.940906	0.159778	0.866184	0.767253	1.21452	1.63552	0.198292	0.433491	0.152258	0.376196	0.244054	0.101465	0.19878	0.0902517	0.261384	0.167256
ENSG00000286112.1	AL441992.3	0.170096	0.16631	0.0587462	0	0.037049	0.0466916	0.0700841	0.117257	0	0.110127	0	0	0.0481213	0.153451	0.21122	0.163552	0.118975	0.133382	0.0507526	0.0470244	0.0287122	0.0507327	0.0152908	0.0150419	0.0261384	0.0167256
ENSG00000287856.1	AL445524.2	0.0566986	0.0554366	0	0	0.037049	0.0466916	0	0	0	0.0550635	0	0	0.0481213	0.0767253	0	0	0	0.100036	0	0	0.0574244	0.0380495	0.0305816	0.0601678	0.0130692	0.0334513
ENSG00000284188.2	AL451007.3	0.0566986	0	0.117492	0.0591033	0	0.233458	0.140168	0.175885	0.0938408	0.220254	0.0627271	0	0.0481213	0	0.10561	0.081776	0.0793168	0.133382	0.20301	0.0470244	0.186629	0	0.0764539	0.180503	0.0261384	0.100354
ENSG00000284299.1	AL590132.1	0.0566986	0	0	0	0.037049	0	0	0	0	0	0	0	0	0	0	0	0	0	0.0507526	0	0	0.0253664	0.0152908	0	0.0130692	0
ENSG00000256029.6	AL590560.2	1.41747	3.21532	1.11618	2.06861	1.33377	1.35406	1.05126	1.40708	2.20526	2.91836	2.13272	3.59502	3.22413	2.45521	1.53135	1.92174	1.66565	1.00036	1.52258	2.58634	1.90936	1.54735	1.37617	1.8652	1.20237	1.47186
ENSG00000270149.5	AL591806.4	0	0	0	0	0	0	0	0	0.0469204	0.0550635	0	0	0	0	0	0	0	0.0666909	0	0	0	0	0	0	0	0
ENSG00000271810.5	AL603832.3	0.226794	0.665239	0.352477	0.35462	0.666883	0.186766	0.84101	0.644911	0.281522	1.48671	0.188181	0.719003	0.673699	0.537077	0.369635	0.245328	0.674193	0.400145	0.710537	0.658342	0.430683	0.55806	0.550468	0.917559	0.156831	0.351238
ENSG00000248993.1	AL645941.2	0	0	0	0	0	0	0	0	0	0	0.0627271	0.239668	0	0	0	0	0	0	0	0	0	0	0	0	0	0
ENSG00000285085.1	AL662884.4	0.0566986	0	0	0	0.0740981	0	0.0700841	0.117257	0.0938408	0	0	0.0798892	0.0481213	0	0	0.040888	0.0396584	0.0666909	0.0507526	0.0470244	0.0574244	0.0253664	0.0152908	0.0300839	0.0130692	0.0167256
ENSG00000279073.3	AL807752.6	0	0	0	0	0	0.0466916	0	0	0	0	0	0	0	0	0	0	0	0	0	0	0	0	0	0	0	0
ENSG00000259916.1	AL845331.2	0.0566986	0.110873	0	0	0.0740981	0	0.140168	0	0.0469204	0	0.0627271	0.0798892	0	0.153451	0.052805	0	0	0	0	0	0	0	0.0458723	0	0	0.0334513
ENSG00000257341.5	AL928654.3	0	0	0	0	0	0.0466916	0.0700841	0	0.0469204	0	0	0	0	0	0.10561	0	0	0	0.0507526	0	0	0	0	0.0150419	0	0
ENSG00000148218.16	ALAD	29.9369	38.6393	41.2986	40.7812	37.3825	34.7385	38.6164	39.9258	37.4425	47.4097	38.2635	35.2311	32.4338	37.7488	40.7655	39.5387	44.5761	36.2799	38.0645	41.3815	43.6569	39.0642	43.594	45.0807	40.6453	43.286
ENSG00000023330.15	ALAS1	139.138	107.602	112.088	55.3798	114.296	57.7575	111.784	134.728	90.9317	113.761	54.9489	76.2143	110.005	126.443	112.263	51.846	73.3284	68.6916	70.9521	59.7681	154.917	47.4985	116.715	81.1062	99.7573	96.6909
ENSG00000158578.21	ALAS2	0	0	0	0	0.148196	0	1.3316	0.0586283	0.281522	0.110127	0	0	0.384971	0.153451	0.158415	0.081776	0	0.0333455	0.0507526	0.0470244	0	0.0253664	4.312	0.105294	0.0130692	0.0501769
ENSG00000163631.17	ALB	0.0566986	0.0554366	0	0	0	0	0	0	0.0938408	0.0550635	0	0.0798892	0.0962427	0	0.052805	0	0.0396584	0	0.101505	0	0	0	0.0305816	0.0300839	0.0130692	0.0167256
ENSG00000170017.12	ALCAM	0.113397	0.831549	0.352477	0.768342	0.185245	0.186766	0.630757	0.234513	0.140761	0.16519	0.376362	0.639114	0.288728	0.383626	0.21122	0.081776	0.356926	0.100036	0.406021	0.0940489	0.25841	0.380495	0.428142	0.61672	0.196038	0.401415
ENSG00000161618.10	ALDH16A1	8.61819	9.47966	9.9281	7.86073	5.6685	6.91035	8.97077	8.5011	8.44567	7.15825	8.09179	9.34704	9.38366	10.6648	7.28709	10.5491	5.98842	4.73505	6.90236	5.64293	8.25476	7.29283	7.09492	7.61122	9.18766	10.119
ENSG00000059573.9	ALDH18A1	6.40694	4.26862	4.81719	6.14674	4.07539	4.29562	5.46656	4.92477	5.72429	3.08356	3.95181	4.87324	4.18656	4.83369	4.64684	3.63903	4.9573	4.56833	4.06021	4.70244	5.9865	5.11132	4.84718	5.79115	3.98611	5.45256
ENSG00000165092.13	ALDH1A1	52.0493	84.1528	67.3231	81.9762	64.9469	69.5704	84.101	74.6338	61.9818	102.418	59.8416	54.8839	78.6784	75.2675	78.5211	44.3226	82.5292	49.9181	85.2644	83.2333	37.4407	44.3658	33.8385	22.0665	32.8037	38.0007
ENSG00000128918.15	ALDH1A2	5.89666	9.36879	11.9842	13.18	6.15014	7.51734	6.86825	8.97012	7.27266	6.77281	5.51998	6.15147	4.90838	6.0613	4.2244	4.33413	7.77305	11.2041	2.8929	5.07864	4.85236	6.01183	5.10712	5.47527	8.1944	6.28884
ENSG00000184254.17	ALDH1A3	2.09785	3.27076	4.40596	6.38315	3.00097	3.96878	4.06488	5.56969	4.50436	2.80824	4.51635	5.75202	4.76401	3.60609	2.1122	1.79907	6.70227	4.06815	2.08086	3.43278	3.66081	2.49859	3.50159	2.01562	1.29385	1.63911
ENSG00000137124.8	ALDH1B1	51.7091	59.6498	67.7931	48.3465	87.0652	74.5664	55.787	71.7024	34.3926	64.6996	88.8215	69.5036	54.4252	79.1038	82.4286	57.2432	81.855	82.9635	59.6851	75.2861	73.5176	54.8421	93.9924	105.564	66.4177	105.706
ENSG00000144908.13	ALDH1L1	112.66	112.814	129.418	114.424	114.593	148.432	84.8719	132.734	103.459	139.641	128.653	129.5	90.4681	90.9962	127.419	199.738	151.971	136.416	128.912	179.916	137.618	93.1453	146.47	158.572	101.103	138.856
ENSG00000136010.14	ALDH1L2	1.75766	2.8827	1.70364	1.24117	2.22294	0.88714	2.03244	1.28982	1.78297	1.15633	1.88181	1.27823	0.962427	1.38106	1.47854	0.531544	1.66565	1.13375	1.11656	1.31668	1.048	0.849773	0.963319	1.54932	1.03247	0.853008
ENSG00000111275.13	ALDH2	84.4809	116.971	116.376	108.573	100.181	118.41	163.296	121.126	106.65	134.245	142.767	150.192	165.489	170.56	132.329	238.336	90.7384	104.705	134.342	140.979	144.796	146.871	234.224	273.658	113.402	139.927
ENSG00000108602.18	ALDH3A1	0	0.16631	0.0587462	0.118207	0.037049	1.21398	0.140168	0.117257	0	0.110127	0.250908	0.0798892	0.0481213	0	0	0.572432	0.158634	0.400145	0.152258	0.0470244	0.0287122	0.0507327	0.0764539	0.0902517	0.0653461	0.0501769
ENSG00000072210.19	ALDH3A2	69.5692	74.0079	57.3363	63.0041	59.4637	62.3332	57.0485	64.4325	59.2605	57.1559	59.8416	58.7985	51.3455	54.9353	70.7587	78.2187	64.8415	58.1545	65.3694	75.5683	80.9397	63.974	64.4659	63.462	55.8578	61.8849
ENSG00000006534.16	ALDH3B1	1.02058	2.10659	2.17361	2.18682	1.14852	0.793757	1.7521	2.16925	1.03225	1.54178	1.56818	1.27823	1.20303	1.91813	2.58745	1.83996	0.872485	0.466836	1.11656	1.08156	1.93807	1.1288	1.89606	1.56436	1.13702	1.89
ENSG00000159423.17	ALDH4A1	80.9089	137.76	127.244	90.8417	110.851	108.044	134.772	150.264	83.2368	125.49	112.219	105.534	112.363	121.149	105.874	86.8052	129.286	106.239	109.676	100.632	131.99	105.448	154.987	131.843	117.401	130.259
ENSG00000112294.13	ALDH5A1	62.1417	88.754	94.3464	83.0992	100.922	102.768	62.3749	77.5066	59.0728	88.5421	86.3752	87.3988	121.314	125.139	103.287	65.4617	91.6902	55.9203	63.6438	72.0414	98.6121	93.2848	97.3258	103.082	64.9671	79.7478
ENSG00000119711.13	ALDH6A1	32.2048	70.7371	35.0127	28.3696	26.3419	35.6724	33.1498	33.4181	18.9558	42.2888	41.5253	35.1513	39.0264	36.2911	29.2012	17.0912	45.7658	25.576	39.9931	44.25	48.6385	28.7781	43.8845	44.7047	23.0672	35.9267
ENSG00000164904.18	ALDH7A1	16.3859	21.454	15.744	15.8988	17.2648	14.8012	17.1005	13.719	17.079	23.5121	18.0027	14.5398	8.42123	7.5958	8.81844	8.1776	15.4271	12.938	16.9514	14.2014	21.4624	20.7624	19.3123	18.7122	13.0823	15.7221
ENSG00000118514.14	ALDH8A1	2.60814	3.27076	0.234985	0.236413	1.03737	1.35406	1.82219	1.8761	1.40761	1.54178	4.32817	3.11568	1.97297	1.07415	1.68976	1.79907	1.82429	1.53389	0.355268	0.376196	3.50289	3.13275	2.75234	3.65519	2.06494	2.19106
ENSG00000143149.12	ALDH9A1	90.8879	89.8073	75.9588	80.4395	78.9515	98.6126	75.4105	76.334	100.785	103.079	87.8806	113.682	88.7358	80.3314	81.8478	109.212	62.343	65.7906	70.2924	81.6815	84.0263	108.91	101.821	114.213	77.9448	83.2602
ENSG00000149925.20	ALDOA	30.5039	30.3238	26.2595	20.6861	28.8612	29.5558	27.3328	23.334	25.5247	24.0077	16.7481	22.6885	25.7449	27.6978	28.7787	23.4288	21.4949	22.9417	19.5905	19.9384	28.6404	31.3401	30.3981	33.4232	36.0318	28.1325
ENSG00000136872.20	ALDOB	0.0566986	0.0554366	0	0	0.037049	0	0	0.0586283	0	0	0.0627271	0	0	0	0.10561	0	0.0793168	0	0	0	0	0	0.0152908	0.0150419	0.0392076	0.0334513
ENSG00000109107.14	ALDOC	1.70096	2.21746	2.2911	1.59579	1.70426	1.40075	3.9948	1.64159	1.40761	1.70697	2.13272	2.9559	1.82861	2.07158	3.59074	1.51286	1.03112	0.633564	1.42107	1.22264	1.20591	0.83709	1.89606	1.8652	1.31999	1.15407
ENSG00000033011.12	ALG1	5.95335	4.15775	6.1096	4.90557	4.81637	4.66916	4.27513	4.22124	4.64512	5.67154	7.02543	5.9118	5.53395	4.83369	4.75245	6.33764	4.79867	4.53498	3.50193	3.62088	3.3019	2.25761	5.06125	4.21174	5.18848	5.63654
ENSG00000139133.7	ALG10	0.453589	0.388056	0.352477	0.472826	0.333441	0.373532	0.280337	0.234513	0.422284	0.440508	0.125454	0.319557	0.433092	0.383626	0.21122	0.367992	0.158634	0.166727	0.456773	0.235122	0.502464	0.418545	0.39756	0.451258	0.222177	0.167256
ENSG00000175548.9	ALG10B	0.340192	1.27504	0.293731	0.650136	0.333441	0.420224	0.630757	0.586283	0.844567	0.770889	1.06636	0.958671	1.20303	0.383626	0.95049	1.0222	0.872485	0.533527	0.9643	0.658342	0.947503	0.786357	1.28443	1.35378	0.758014	1.10389
ENSG00000253710.4	ALG11	0.963877	1.38592	0.822446	1.18207	0.815079	1.07391	0.140168	0.586283	1.31377	1.10127	0.313635	0.958671	1.3474	0.690528	1.10891	0.858648	0.793168	0.566873	0.862794	1.22264	1.33512	1.16685	0.550468	0.902517	0.980191	0.91991
ENSG00000182858.14	ALG12	11.1129	8.09375	10.4568	9.39742	9.63275	8.68463	10.5126	8.85287	12.0585	10.1317	9.09543	8.30848	10.8273	11.5088	9.82173	8.34115	7.01954	5.60204	11.9776	6.1602	13.1646	10.3875	11.361	10.9505	10.4815	8.39627
ENSG00000101901.12	ALG13	9.41197	11.8634	9.22315	10.9341	8.55833	10.7391	12.1246	7.85619	9.38408	9.63611	9.47179	10.7052	8.08439	6.6751	9.87454	10.0176	8.64553	7.63611	7.8159	8.98167	10.7958	9.93093	9.43441	10.9656	8.39044	7.3091
ENSG00000172339.10	ALG14	3.06173	2.10659	3.0548	2.36413	2.44524	1.72759	2.52303	2.93141	3.19059	2.58798	2.75999	1.91734	2.35795	1.68796	3.06269	3.55725	3.21233	2.06742	1.67484	2.4923	3.47418	2.24492	2.09484	2.36159	2.26097	1.50531
ENSG00000189366.9	ALG1L	1.87105	0.997859	2.2911	1.18207	0.666883	0.653682	1.54185	1.23119	1.12609	1.2114	1.38	2.15701	0.481213	0.537077	1.47854	1.30842	0.555218	0.666909	1.9286	2.35122	0.559888	0.596109	3.08874	4.45242	3.01899	5.10132
ENSG00000251287.8	ALG1L2	0	0	0	0	0	0	0.0700841	0	0	0	0	0	0	0	0	0	0	0	0	0	0	0	0	0.0150419	0	0
ENSG00000119523.10	ALG2	10.8861	6.70783	6.40333	6.85598	9.07701	8.68463	14.5074	5.21792	9.47792	7.37851	5.58271	7.90903	6.64074	6.59838	11.9867	8.09582	6.42466	6.13556	6.03956	6.1602	7.03449	7.43234	7.82888	7.82181	5.97263	6.85751
ENSG00000214160.10	ALG3	18.3704	15.1896	19.2687	16.7262	14.6714	11.0192	17.3108	16.24	12.8093	12.169	14.1763	13.3415	13.8589	14.4244	17.5313	15.3739	15.6254	18.24	12.6374	13.2139	17.9308	12.531	14.1898	12.5149	14.3892	12.377
ENSG00000120697.9	ALG5	5.89666	7.37307	6.81456	6.85598	5.8908	7.28388	5.60673	5.56969	7.97647	7.48863	6.7118	7.66937	6.20765	5.7544	6.97026	10.3447	6.46432	6.16891	4.06021	5.87806	7.17805	6.11329	4.95421	5.65577	6.23402	7.55999
ENSG00000088035.18	ALG6	2.77823	2.21746	1.70364	2.71875	1.8895	2.1945	1.19143	1.52433	2.58062	2.97343	1.44272	1.59778	1.97297	1.61123	2.0594	1.51286	3.0537	1.33382	2.94365	2.39825	4.9385	2.82835	1.8196	2.49696	2.63998	2.75973
ENSG00000159063.13	ALG8	4.0823	5.32192	4.69969	5.3784	4.37179	3.50187	4.55547	3.98672	6.14657	5.01078	4.76726	4.63358	4.23468	4.37334	4.2244	4.86567	5.39354	4.36825	4.51698	4.74947	5.67066	4.75619	4.06735	4.63292	4.06453	4.33194
ENSG00000086848.15	ALG9	4.3091	4.93386	4.05349	5.26019	4.03834	4.06217	3.50421	3.45907	5.0674	5.23103	5.20635	7.19003	4.52341	4.83369	5.2277	6.33764	4.60038	4.30156	7.20687	5.36079	5.48403	5.47913	4.61782	5.17443	3.86849	4.5661
ENSG00000171094.18	ALK	0	0.0554366	0	0	0.111147	0.0466916	0.140168	0	0	0.0550635	0.0627271	0	0	0	0.158415	0	0	0.0666909	0.0507526	0.0470244	0.0287122	0.0380495	0.0458723	0.0150419	0	0.0167256
ENSG00000196711.9	ALKAL1	0	0	0	0	0	0	0	0.0586283	0	0	0	0	0.0481213	0	0	0.040888	0	0.0333455	0	0	0	0	0	0.0300839	0	0
ENSG00000189292.16	ALKAL2	0	0.0554366	0	0	0	0.0466916	0.981178	0	0	0	0	0.319557	0	0.153451	0	0.081776	0	0.0333455	0.0507526	0	0.0143561	0.0126832	0.0611631	0	0.0392076	0
ENSG00000100601.10	ALKBH1	9.07178	10.4775	9.98685	10.0476	8.81767	8.8714	8.05968	8.79424	10.0879	8.64497	9.34633	10.9448	8.75808	9.43721	8.66002	9.32246	8.72485	9.00327	7.56214	7.71201	8.78594	10.2861	8.40993	8.52878	9.12231	10.8884
ENSG00000189046.11	ALKBH2	5.89666	6.09803	4.81719	3.6053	3.55671	4.24893	3.36404	4.69026	4.97356	3.90951	4.26544	5.11291	4.71589	3.06901	4.59404	6.95096	3.84687	3.60131	3.24817	3.57386	4.47911	4.24887	3.88386	4.1967	4.74412	5.18495
ENSG00000166199.13	ALKBH3	21.2053	20.8442	24.0272	19.7996	23.415	22.2252	19.7637	22.4546	22.9441	23.457	20.8254	21.8098	22.8576	22.5572	23.6038	25.6368	20.1465	20.4408	19.2352	19.6562	23.8742	20.9653	20.4896	21.0888	20.4925	22.3956
ENSG00000160993.4	ALKBH4	5.78326	8.03831	6.57957	5.31929	6.89112	7.89087	5.32639	6.44911	6.19349	5.06584	6.64907	6.95036	7.60317	7.82598	6.49502	7.64605	5.98842	6.20225	5.32902	7.61796	6.64688	6.4811	6.68207	6.67862	6.20788	7.34256
ENSG00000091542.9	ALKBH5	294.946	263.102	317.758	303.554	359.598	345.751	279.215	260.134	327.317	303.73	318.904	301.262	344.212	350.711	296.5	311.975	317.981	329.286	283.656	258.823	313.322	321.582	287.237	310.767	311.243	296.228
ENSG00000239382.10	ALKBH6	1.81436	1.71854	1.05743	1.47758	0.77803	0.88714	1.3316	0.762167	1.68913	1.37659	1.50545	1.19834	1.25115	0.920703	0.95049	1.67641	0.99146	0.967018	1.21806	1.78693	0.918791	1.3571	1.31501	1.41394	1.25464	1.52203
ENSG00000125652.8	ALKBH7	59.9304	56.9334	64.562	52.9565	57.426	58.1777	60.2023	63.084	53.9115	58.8629	59.3398	60.556	57.3125	56.3164	56.0789	47.7163	48.6212	44.9163	70.3939	57.793	56.319	48.0058	58.0744	59.3706	65.2938	65.414
ENSG00000137760.14	ALKBH8	7.08733	9.97859	6.16835	7.2106	7.558	5.18276	5.60673	6.62499	9.29024	7.5437	6.83725	7.11014	6.68887	7.44235	7.92075	5.07011	8.64553	4.16818	7.25762	7.71201	12.3175	8.58651	7.76772	8.09257	7.69777	8.09521
ENSG00000151360.10	ALLC	0	0	0	0	0.037049	0.0933831	0.0700841	0	0.0938408	0	0.125454	0	0	0	0	0	0.0793168	0.0666909	0	0	0	0	0.0305816	0	0	0
ENSG00000116127.18	ALMS1	2.26794	4.37949	1.82113	2.71875	2.55638	4.06217	3.43412	2.2865	2.43986	3.52406	3.0109	3.51513	2.74292	2.37848	1.63696	2.98482	1.54668	1.06705	2.79139	3.15064	4.17763	4.09667	3.05816	3.18889	2.86216	3.07752
ENSG00000108839.12	ALOX12	0	0	0	0	0	0	0.0700841	0	0.140761	0	0	0	0	0	0	0	0.0396584	0	0	0.0470244	0	0	0.0611631	0	0.0261384	0.0167256
ENSG00000179477.11	ALOX12B	0	0	0	0	0	0	0	0	0	0	0	0	0	0	0	0	0	0	0	0	0.0143561	0	0	0	0	0
ENSG00000161905.13	ALOX15	0.0566986	0.0554366	0	0.0591033	0.037049	0.0933831	0.0700841	0.0586283	0.0469204	0	0	0.0798892	0	0	0	0	0.0396584	0.0333455	0	0	0.0430683	0.0126832	0	0	0.0261384	0.0501769
ENSG00000179593.16	ALOX15B	0.170096	0.16631	0.352477	0.17731	0.0740981	0.0933831	0.420505	0.117257	0.0469204	0.110127	0.125454	0.239668	0.240607	0.537077	0.158415	0.449768	0.0793168	0.300109	0.253763	0.235122	0.186629	0.24098	0.244652	0.391091	0.248315	0.936636
ENSG00000012779.11	ALOX5	0.510288	1.49679	0.469969	0.650136	0.37049	0.513607	1.12135	0.175885	0.656885	0.550635	0.627271	0.878782	0.433092	0.843978	0.158415	0.61332	0.277609	0.400145	0.253763	0.282147	0.157917	0.469278	0.657504	0.601678	0.3398	0.568672
ENSG00000132965.9	ALOX5AP	0.453589	1.16417	0.176239	0.768342	0.703932	0.560299	1.12135	0.469026	0.750726	1.32152	0.627271	0.559225	0.577456	0.920703	0.63366	0.327104	0.436243	0.3668	0.304516	0.611318	0.401971	0.608793	0.672794	0.631762	0.235246	0.367964
ENSG00000179148.9	ALOXE3	0	0	0	0	0	0	0	0	0.0469204	0	0	0	0	0	0	0	0	0	0	0	0	0	0	0	0	0
ENSG00000163295.5	ALPI	0.0566986	0	0.0587462	0	0	0	0.0700841	0.0586283	0.0469204	0	0	0.159778	0	0	0.052805	0.040888	0	0	0	0	0.0287122	0	0	0.0150419	0	0
ENSG00000073331.18	ALPK1	2.26794	3.21532	0.7637	2.12772	1.25967	2.10112	1.96236	1.23119	1.45453	2.14748	2.13272	2.31679	1.87673	2.37848	1.68976	3.67992	2.02258	1.03371	0.862794	1.59883	1.10542	1.92784	2.11013	3.51982	1.56831	2.00708
ENSG00000198796.7	ALPK2	26.535	62.7543	44.7646	62.2357	56.7591	68.123	45.7649	57.8661	11.2609	10.5722	44.4108	51.6883	90.5162	52.787	50.376	57.0387	26.8487	30.7779	53.4425	62.8717	89.6683	114.897	90.2615	81.6627	57.3477	84.7488
ENSG00000136383.6	ALPK3	874.86	511.126	953.685	983.715	869.17	663.44	894.554	566.466	1424.41	466.993	728.136	759.187	735.053	557.639	770.108	697.017	614.745	999.097	1114.68	585.595	874.833	675.937	537.716	439.135	651.984	351.121
ENSG00000162551.14	ALPL	0.453589	0.776113	0.411223	0.35462	0.926226	0.513607	0.560673	0.293141	0.516124	0.330381	0.627271	0.0798892	0.192485	0.767253	0.52805	0.286216	0.475901	0.833636	0.710537	0.752391	0.689093	0.697575	1.22326	0.406133	0.83643	1.45513
ENSG00000163283.7	ALPP	0	0	0	0	0	0	0	0	0	0	0	0	0	0.0767253	0	0	0	0	0	0	0	0.0126832	0	0	0	0
ENSG00000003393.15	ALS2	31.0708	34.149	38.89	49.233	33.27	40.2014	22.9876	23.5686	36.6448	30.395	27.0981	30.3579	31.2307	26.7771	31.2078	30.2571	35.0184	31.6115	25.3256	29.0611	34.7274	39.4954	26.4072	29.3769	31.5099	29.1528
ENSG00000178038.17	ALS2CL	44.7352	54.9931	34.8365	32.034	24.4153	24.98	38.6164	34.8838	26.8854	36.9476	34.5626	44.4184	28.1029	46.4188	48.9502	44.1999	21.6931	22.7749	41.6679	48.4822	26.5014	28.6006	46.2699	51.7292	34.2021	37.6829
ENSG00000180318.4	ALX1	0	0.0554366	0	0	0	0.0466916	0.0700841	0	0.0469204	0	0	0	0.0962427	0.0767253	0	0	0.0396584	0	0	0.0470244	0.0287122	0.0380495	0.0152908	0.0300839	0.0130692	0
ENSG00000156150.9	ALX3	0	0	0	0	0	0.0466916	0	0	0	0	0	0	0	0	0.052805	0.040888	0.0793168	0	0	0	0	0	0	0	0	0
ENSG00000052850.8	ALX4	2.32464	1.44135	0.704954	0.236413	1.11147	1.44744	0.350421	1.05531	2.34602	3.57913	0.564544	0.958671	0.481213	0.920703	1.58415	1.83996	1.9036	1.834	0.253763	0.611318	0.961859	0.469278	0.168199	0.376049	1.05861	0.836282
ENSG00000183684.8	ALYREF	16.9529	14.469	11.808	14.303	14.1898	15.2214	13.8066	13.3672	15.4837	10.407	11.9809	16.5371	13.4259	15.1916	13.3069	16.6823	11.7785	18.9736	14.0585	11.0507	14.2843	14.091	14.1898	13.613	11.9975	12.4606
ENSG00000242110.8	AMACR	1.19067	1.44135	1.5274	2.18682	3.29736	2.80149	1.68202	1.70022	1.03225	0.936079	0.940906	1.03856	0.914305	1.2276	3.00989	2.98482	0.872485	0.400145	0.659784	1.17561	2.19648	1.75028	0.917447	1.1131	2.05187	2.39177
ENSG00000110497.14	AMBRA1	15.3086	17.8506	19.915	16.8444	15.079	18.6299	18.8526	14.7157	14.4984	16.3539	14.4272	21.8098	16.4094	15.8821	17.2144	23.7559	14.2374	13.9051	15.5811	15.5181	15.8061	15.2579	17.2021	16.6063	16.3496	16.6755
ENSG00000139344.8	AMDHD1	0.623685	0.49893	0.0587462	0.17731	0.481637	0.373532	0.140168	0.35177	0.328443	0.605698	1.00363	0.878782	0.144364	0.383626	0.792075	0.490656	0.475901	0.233418	0.355268	0.517269	0.890079	0.405862	0.168199	0.556552	0.248315	0.501769
ENSG00000162066.15	AMDHD2	5.72656	7.2622	7.40202	6.56046	5.00162	7.14381	8.26993	6.68362	9.85328	7.70889	9.28361	7.90903	6.83323	7.36563	7.3399	11.8575	6.14705	5.00182	8.17117	7.57094	5.7568	9.14457	9.03685	8.54382	8.44271	9.09875
ENSG00000125363.14	AMELX	0	0	0	0	0	0	0	0	0	0.0550635	0	0	0	0	0	0	0	0.0333455	0	0	0.0143561	0	0	0.0150419	0	0
ENSG00000099721.14	AMELY	0	0	0	0	0.037049	0	0	0	0	0	0	0	0	0	0	0	0	0.0333455	0	0	0	0	0	0	0	0
ENSG00000184675.11	AMER1	12.4737	13.4711	14.0991	16.4898	18.2652	16.202	16.4698	18.4679	9.94712	16.6292	8.65634	14.0605	12.1747	15.1149	11.8811	8.42292	16.8152	14.9054	18.5247	18.1985	10.2359	10.9329	8.04295	8.69424	7.98529	8.49662
ENSG00000165566.12	AMER2	0.113397	0	0	0	0	0	0	0	0	0	0	0.0798892	0	0	0	0.081776	0.0396584	0	0.0507526	0	0	0	0	0	0	0.0167256
ENSG00000178171.10	AMER3	0	0	0	0	0	0	0	0	0	0	0.0627271	0	0	0	0	0	0	0	0	0	0	0	0	0	0	0
ENSG00000159461.15	AMFR	124.17	104.498	144.339	148.29	151.79	121.398	122.297	126.813	168.679	130.06	152.176	132.856	126.511	128.285	126.574	163.266	116.041	190.703	117.442	121.464	151.601	144.487	151.685	134.821	164.777	134.056
ENSG00000104899.8	AMH	2.66484	3.38163	0.998685	1.65489	1.9636	3.22172	0.84101	0.527654	0.0938408	0.0550635	2.25817	2.71623	1.3474	1.07415	1.32013	1.51286	2.53814	2.50091	1.31957	1.59883	4.62267	4.27423	2.14071	2.06075	3.18889	3.44548
ENSG00000135409.11	AMHR2	2.89163	2.77183	4.64095	7.09239	3.96425	7.37727	4.76572	7.21128	2.95598	4.62533	5.14362	4.87324	3.70534	5.83112	2.27062	5.07011	5.94876	5.10185	5.22752	6.86557	3.21577	5.02254	4.57194	5.26468	2.7576	3.21132
ENSG00000181754.7	AMIGO1	25.6278	42.4645	42.356	51.5971	44.7923	41.6022	39.1069	54.5243	32.9381	58.147	32.6808	35.1513	38.449	43.8869	38.3364	36.1859	42.9501	40.9149	34.5625	42.6512	47.8202	48.7668	31.7284	39.801	39.4168	36.8968
ENSG00000139211.6	AMIGO2	0.623685	1.82941	0.411223	0.472826	0.518686	0.700373	5.25631	0.703539	0.375363	0.275317	1.00363	0.719003	0.673699	1.53451	0.52805	0.695096	0.674193	1.03371	0.812042	0.658342	0.344547	0.456594	1.25384	0.526468	0.640392	1.02026
ENSG00000101935.10	AMMECR1	0.850479	1.77397	0.822446	1.00476	1.25967	1.21398	1.05126	0.938052	1.68913	1.37659	1.06636	1.5179	1.39552	0.690528	1.0033	1.3493	1.26907	0.400145	1.01505	0.987513	1.39254	1.52198	0.917447	1.18831	1.1893	1.57221
ENSG00000144233.9	AMMECR1L	12.0201	10.3666	13.9228	17.8492	15.7829	12.6067	14.0869	14.4812	11.6363	11.288	9.15815	11.7437	12.3191	10.3579	9.4521	12.6344	11.8975	14.2052	14.3122	15.0948	13.667	15.1691	10.4895	12.5901	10.8605	10.7044
ENSG00000166126.10	AMN	0.113397	0	0	0.0591033	0.148196	0.0466916	0	0	0.0469204	0.110127	0.0627271	0.0798892	0	0.0767253	0	0.040888	0.0396584	0.0333455	0	0.0940489	0.0143561	0.0507327	0	0.0300839	0.0392076	0.0334513
ENSG00000151743.11	AMN1	8.67489	8.53724	6.22709	8.56997	7.85439	7.23719	7.21867	6.33185	6.85038	7.81902	8.21725	8.46826	7.41069	7.44235	8.76563	8.62736	10.7078	6.90251	10.3535	10.0162	8.87207	6.7094	5.93282	6.96442	5.67204	6.67353
ENSG00000126016.15	AMOT	162.045	162.928	95.1101	93.1467	97.3278	70.3642	42.1206	125.934	108.292	118.662	87.1279	44.019	113.181	121.456	104.818	81.2853	102.358	109.673	80.6967	63.9062	205.824	145.755	57.8756	73.4348	101.273	131.547
ENSG00000166025.18	AMOTL1	162.442	99.3424	89.9404	104.317	98.5504	77.4146	60.6929	84.9524	221.323	80.1174	107.075	66.9472	144.99	98.2851	108.99	121.274	137.139	198.439	66.2829	76.5088	159.669	145.983	78.5946	94.4183	82.2968	104.953
ENSG00000114019.14	AMOTL2	13.3242	25.39	14.6865	18.0265	14.3009	28.9955	20.1842	20.2268	9.80636	18.0608	14.7409	37.3882	26.2743	23.3245	25.1352	52.6228	27.2453	26.543	7.20687	17.4461	21.649	18.5048	26.0402	32.8516	20.7016	21.1914
ENSG00000116748.21	AMPD1	477.062	746.898	616.659	934.954	620.497	1144.78	718.993	799.045	624.933	742.036	1400.26	1339.82	706.999	680.093	480.156	987.118	692.277	770.147	526.508	920.315	393.802	1131.87	588.114	741.087	512.352	615.336
ENSG00000116337.19	AMPD2	8.84498	6.2089	3.58352	3.5462	3.33441	3.92209	7.14858	4.16261	4.26976	3.24875	4.70453	5.35258	2.88728	4.37334	3.00989	4.29324	2.73643	11.871	3.14666	4.27922	3.15834	3.66544	3.77682	3.2641	2.5485	2.37504
ENSG00000133805.15	AMPD3	30.5039	21.6757	15.2153	23.1685	9.18816	15.7817	7.70926	4.33849	9.80636	1.37659	12.7336	8.46826	5.67832	3.83626	3.1155	32.7922	5.23491	66.3908	15.6318	18.6217	7.63745	26.7235	2.82879	3.39948	4.52195	3.71309
ENSG00000078053.17	AMPH	1.70096	4.60124	2.64358	2.42323	1.25967	1.86766	2.94353	1.70022	2.2991	1.54178	1.19181	1.59778	1.73237	1.45778	1.21452	1.75818	1.78463	1.63393	1.72559	1.22264	0.933147	1.42052	2.03367	2.13596	1.50296	1.78964
ENSG00000145020.16	AMT	0.226794	0.720676	0.469969	0.531929	0.37049	0.420224	0.280337	0.35177	0.469204	0.385444	0.313635	0.639114	0.288728	0.383626	0.31683	0.449768	0.436243	0.333455	0.456773	0.235122	0.387615	0.431228	0.366979	0.586636	0.352869	0.468318
ENSG00000243480.7	AMY2A	0	0	0	0	0	0	0	0	0	0	0	0	0	0	0	0	0.23795	0	0.0507526	0	0.129205	0.152198	0	0	0.117623	0.217433
ENSG00000240038.6	AMY2B	12.3603	16.4647	13.1591	15.4851	16.5609	19.4237	14.0869	12.1947	19.1904	26.3203	27.2863	29.9585	24.1088	17.9537	22.2837	25.1052	16.9341	8.70316	24.006	21.3021	17.3422	18.0228	22.4163	23.9017	16.9377	19.0171
ENSG00000174945.13	AMZ1	0	0	0	0	0	0	0	0	0	0	0	0	0	0	0	0	0	0	0	0	0	0	0	0	0.0130692	0.0334513
ENSG00000196704.12	AMZ2	57.2656	60.6477	65.8545	67.9096	54.9067	55.2361	56.0673	61.7356	61.0434	61.0103	57.2071	53.366	55.3877	60.2294	53.7555	64.0306	60.8757	63.0563	61.4614	67.1979	59.9224	61.5134	59.8634	62.6948	50.029	57.7369
ENSG00000153107.13	ANAPC1	6.18015	6.09803	8.92942	5.91033	7.22456	4.48239	3.57429	4.16261	10.6978	6.16711	7.77816	5.59225	7.07384	5.37077	7.23429	6.09231	5.75047	5.83545	8.42493	7.42986	9.96314	6.7855	6.91143	8.01736	6.96589	8.46317
ENSG00000164162.14	ANAPC10	2.55144	3.04901	2.58483	2.60054	2.51933	2.7548	3.71446	2.40376	3.37827	3.24875	3.32453	2.71623	2.55043	3.22246	2.74586	3.23015	2.69677	1.33382	2.79139	3.00956	2.82815	2.42249	2.30891	2.512	2.14335	2.45867
ENSG00000141552.17	ANAPC11	56.9821	61.701	70.0842	54.8478	68.2814	67.7028	71.8362	71.1161	57.6652	61.8363	68.2471	66.6276	66.2631	75.5744	65.795	52.1731	65.9916	67.2911	75.0631	66.5396	68.8519	61.7798	72.2642	63.0258	71.3448	70.9836
ENSG00000129055.12	ANAPC13	27.6689	30.1021	34.4253	37.1168	30.6025	27.9216	22.0064	23.2168	23.6479	28.2476	32.8063	29.8786	24.5419	22.7874	29.6764	31.8517	30.1404	28.2769	34.5118	34.5159	36.2205	32.4182	27.9057	29.6477	26.0862	29.0859
ENSG00000110200.8	ANAPC15	22.7361	22.6181	32.3691	26.5374	31.9363	26.194	32.8695	32.8905	27.2138	25.4944	34.0608	26.9227	31.9044	26.24	30.6797	31.3611	29.7835	25.3425	31.9234	28.779	26.889	22.3351	30.3216	24.9696	26.4129	20.8067
ENSG00000166295.9	ANAPC16	142.824	150.843	172.831	197.7	159.83	202.501	181.027	166.973	149.629	178.791	186.55	227.764	185.989	168.796	169.082	199.002	177.551	175.931	189.155	173.708	174.398	220.142	149.1	149.321	165.522	177.007
ENSG00000176248.9	ANAPC2	27.6689	32.375	29.0794	29.3743	24.1189	30.723	29.2952	27.4967	30.076	24.7235	32.6808	35.9502	23.8682	28.4651	29.3068	39.2525	24.152	23.2084	26.1883	25.2991	29.8176	29.8308	30.1075	32.5658	28.3733	28.3667
ENSG00000053900.10	ANAPC4	15.1385	16.2984	9.45813	13.5346	10.1144	11.346	9.18102	8.79424	10.604	11.0678	9.22088	12.0633	10.1536	8.97686	10.5082	13.9837	11.7389	9.17	10.5565	10.9097	11.9299	12.2773	10.3824	11.1461	9.31835	11.7581
ENSG00000089053.13	ANAPC5	117.536	141.918	139.581	130.264	122.077	118.503	130.497	140.942	116.363	111.228	158.386	134.454	116.935	146.162	130.956	145.766	125.638	144.252	100.541	114.975	117.72	116.571	113.901	113.341	110.592	110.941
ENSG00000196510.12	ANAPC7	32.7151	34.4816	22.7348	28.3105	25.9714	29.2756	31.8883	31.1902	26.6039	25.8798	28.1017	32.1155	30.7495	29.9996	30.5213	38.1485	24.3503	28.8772	26.2391	26.7099	36.2205	33.5851	33.1504	31.4828	26.7919	29.6713
ENSG00000214274.9	ANG	0.850479	1.27504	0.939939	0.591033	0.333441	0.60699	1.89227	0.586283	0.281522	0.605698	1.19181	0.399446	0.818063	0.306901	0.52805	0.776872	0.594876	0.533527	0.761289	0.893464	0.25841	0.494644	0.840993	0.887475	0.692668	0.618849
ENSG00000013523.10	ANGEL1	19.5043	19.8463	19.9737	19.0312	17.5612	20.591	20.9552	21.2821	19.2374	19.6577	19.3827	18.1349	18.1899	22.2503	17.6897	19.2582	17.767	19.9739	16.0378	19.4681	16.4521	16.4755	13.1501	17.2381	15.0819	15.4545
ENSG00000174606.14	ANGEL2	10.7727	12.7504	8.75318	12.5299	9.29931	9.9453	8.12976	8.20796	8.35183	11.7285	8.3427	10.8649	11.7416	10.9717	10.033	10.5082	10.0336	7.80284	10.3028	10.2043	13.423	12.772	10.9023	13.5678	11.4356	13.0794
ENSG00000154188.10	ANGPT1	0.737082	9.86772	0.881193	1.65489	1.51901	2.66142	3.78454	1.52433	1.07917	2.8633	7.40179	4.55369	9.33554	5.52422	2.0594	3.59814	1.62599	0.533527	5.73504	2.77444	6.60381	7.9143	10.8259	11.8831	3.6071	9.68414
ENSG00000091879.13	ANGPT2	0.566986	2.82727	0.293731	1.00476	0.518686	0.700373	1.05126	0.469026	1.07917	0.715825	2.00727	1.19834	1.68425	1.53451	1.10891	2.20795	0.75351	0.200073	0.812042	1.64586	1.60788	1.53466	1.59024	1.65461	1.29385	1.85655
ENSG00000101280.8	ANGPT4	0.113397	0.110873	0.0587462	0	0.0740981	0.140075	1.12135	0	0	0.0550635	0	0.159778	0	0	0	0	0.0793168	0.166727	0.101505	0	0.0143561	0	0.137617	0.0902517	0	0.0334513
ENSG00000116194.13	ANGPTL1	9.52537	26.4987	8.04823	15.6624	11.6704	12.4666	13.1758	11.0221	14.3107	11.3431	13.4236	12.4627	10.5867	11.5088	8.02636	14.229	10.5095	6.93585	20.098	11.8502	21.9792	21.8785	11.6974	10.9355	21.5119	16.8929
ENSG00000136859.10	ANGPTL2	67.4714	46.8994	59.7449	79.8485	67.3551	70.8311	104.075	61.2079	64.9378	21.3096	47.6726	100.421	44.1754	52.6335	45.5179	177.617	36.9616	123.712	35.3238	54.8305	31.8275	75.3761	46.0405	61.0703	38.711	31.7453
ENSG00000167772.12	ANGPTL4	0.680383	10.2558	17.8001	26.7147	0.889177	9.71184	4.27513	1.40708	0.985328	0.110127	6.08453	9.10737	0.433092	0.843978	1.0033	11.3669	0.118975	0.333455	9.84601	0.470244	0.25841	23.7429	1.52908	0.421174	14.8728	33.0164
ENSG00000187151.7	ANGPTL5	0	0.388056	0.117492	0.0591033	0.0740981	0	0	0.0586283	0	0	0.0627271	0	0	0.0767253	0	0.081776	0	0	0.152258	0.0940489	0.0287122	0.0507327	0.137617	0.0451258	0.0261384	0.0167256
ENSG00000130812.10	ANGPTL6	0	0.0554366	0	0	0.037049	0	0.0700841	0.117257	0	0.0550635	0	0.0798892	0	0	0.052805	0.081776	0.0396584	0	0.0507526	0	0.0287122	0	0.0152908	0	0	0.0334513
ENSG00000171819.5	ANGPTL7	0.0566986	0.277183	0.704954	0.413723	0.148196	0.88714	0.981178	0	0.0469204	0.110127	0.501817	1.27823	0.288728	0	0	0.081776	1.34839	0.166727	1.16731	0.564293	0.0430683	0.0760991	2.24774	0.105294	0.104554	0.217433
ENSG00000130173.13	ANGPTL8	0.680383	0.16631	0	0	0.0740981	0	4.20505	0	0.187682	0.220254	0.0627271	0	0	0	0	0.081776	0	0.0666909	0	0	0.0143561	0	0.321106	0.0752097	0.0392076	0.117079
ENSG00000029534.20	ANK1	565.058	562.682	705.483	590.382	612.643	411.353	690.189	671.235	578.435	680.53	563.665	486.126	665.229	723.213	823.441	552.846	703.461	636.298	524.782	566.362	606.244	568.765	586.692	552.716	526.14	570.612
ENSG00000145362.20	ANK2	72.9144	94.0759	115.377	90.7235	86.917	95.1574	58.6604	85.1282	74.838	93.663	93.4633	98.1839	133.922	108.029	101.966	69.4278	98.0752	70.9591	81.3057	108.862	145.585	106.501	127.128	145.23	123.308	151.835
ENSG00000151150.22	ANK3	14.6849	70.1273	17.8001	58.6304	43.9772	60.8391	33.7105	34.063	36.7856	60.6249	59.9671	69.7433	60.8735	43.6567	43.5113	46.2852	52.1905	5.33527	54.9143	68.8908	60.2957	92.5365	75.5823	88.567	52.2638	53.0203
ENSG00000151687.14	ANKAR	1.41747	1.10873	0.646208	1.53668	1.22262	1.26067	0.350421	0.879424	1.03225	1.54178	1.69363	1.27823	1.20303	1.30433	1.26732	1.10398	1.62599	0.967018	1.47183	1.31668	1.50739	1.5093	1.23855	1.41394	1.28078	1.17079
ENSG00000166839.17	ANKDD1A	0.340192	1.10873	0.352477	0.295516	0.407539	0.280149	1.05126	0.469026	0.234602	0.330381	1.12909	1.5179	0.577456	0.383626	0.21122	0.654208	0.356926	0.100036	0.304516	0.282147	0.25841	0.266347	0.489305	0.406133	0.470492	0.602123
ENSG00000189045.14	ANKDD1B	0.0566986	0.110873	0	0	0	0.0466916	0.0700841	0	0	0	0	0.0798892	0	0.153451	0	0.040888	0	0	0	0.0470244	0.0574244	0	0.0611631	0.0150419	0.0392076	0.0167256
ENSG00000132623.16	ANKEF1	1.30407	0.609803	1.23367	1.06386	0.703932	1.1206	0.700841	0.644911	0.469204	0.385444	0.940906	0.958671	0.625577	0.537077	1.0561	0.735984	0.75351	0.500182	1.0658	0.987513	1.34947	1.48393	0.718667	0.932601	0.509699	0.685751
ENSG00000153930.12	ANKFN1	0.0566986	0	0	0	0	0	0.0700841	0	0	0	0	0	0	0	0.052805	0	0	0	0	0	0	0.0380495	0.0458723	0	0.0130692	0
ENSG00000185722.18	ANKFY1	22.7928	29.9358	20.9136	22.1046	19.636	23.159	15.5587	15.1847	24.2109	17.0146	26.9099	20.6913	25.0712	20.1788	23.1814	24.4919	17.4894	18.7068	20.098	26.6158	17.213	23.3244	19.4652	24.4281	17.9048	19.7195
ENSG00000154122.14	ANKH	154.787	147.905	166.722	147.935	156.162	152.308	149.7	163.221	144.093	150.709	167.732	160.657	168.617	169.87	151.603	147.81	165.772	139.717	173.98	174.931	180.815	156.612	163.306	174.366	140.037	146.701
ENSG00000131503.21	ANKHD1	1.19067	2.21746	1.35116	2.36413	1.29672	1.96105	1.05126	1.75885	1.8299	1.92722	2.50908	1.99723	1.29928	1.61123	1.95379	4.37501	1.54668	1.80065	2.0301	1.55181	1.19156	1.62345	1.51379	1.6847	1.67286	1.77292
ENSG00000254996.5	ANKHD1-EIF4EBP3	0.963877	0.997859	1.35116	0.650136	0.77803	1.40075	0.981178	0.938052	1.26685	1.70697	1.25454	1.67767	1.20303	0.767253	1.16171	1.26753	1.26907	1.16709	0.9643	0.893464	1.50739	1.16685	1.29972	1.05294	1.47682	1.58894
ENSG00000001629.10	ANKIB1	12.6438	15.4114	8.98816	11.998	10.3737	9.47839	7.14858	7.91482	9.71252	11.288	8.78179	9.34704	10.2017	10.2045	8.87124	8.54559	12.4924	8.96993	10.9118	10.3454	13.5378	11.7319	10.8717	11.4018	10.0894	10.788
ENSG00000170209.5	ANKK1	0.510288	0.221746	0.117492	0	0.296392	0.233458	0.210252	0.234513	0.797647	0.605698	0.815452	0.399446	0.0962427	0.0767253	0.42244	0.572432	0.277609	0.633564	0.253763	0.376196	0.229698	0.24098	0.244652	0.285797	0.300592	0.434867
ENSG00000160117.16	ANKLE1	0.283493	0.49893	0.528716	0.295516	0.407539	0.513607	0.630757	0.820796	0.422284	0.495571	0.940906	1.43801	0.288728	0.306901	0.52805	0.695096	0.396584	0.300109	0.304516	0.42322	0.602957	0.481961	0.519886	0.451258	0.365938	0.418141
ENSG00000176915.15	ANKLE2	35.4366	32.8739	41.2986	45.0958	34.3815	45.3842	36.0933	30.1349	38.6624	33.6989	33.6217	42.8206	30.3646	32.3781	33.6368	50.1696	32.7975	36.8134	30.2486	32.0236	35.5601	47.4224	35.1076	35.7848	35.9795	38.4021
ENSG00000144504.15	ANKMY1	5.55646	5.98715	4.34722	4.25543	4.07539	3.82871	4.34522	4.16261	5.0674	5.17597	5.77089	6.47103	4.57153	3.68281	4.48843	6.01053	3.84687	5.43531	3.50193	4.56137	3.58903	3.79227	4.08264	4.46746	4.66571	4.13123
ENSG00000106524.9	ANKMY2	24.4938	26.277	16.0965	22.4001	17.6724	19.1435	18.7825	19.7577	22.7564	24.1729	21.829	25.1651	24.4456	22.7107	29.3596	26.6999	21.6138	24.5423	19.0322	20.8318	19.9263	21.7009	36.0862	40.2222	19.251	27.2628
ENSG00000164331.10	ANKRA2	3.51531	6.54152	4.17098	5.91033	3.40851	3.54856	3.71446	2.87279	6.14657	4.57027	5.45726	5.35258	4.09031	4.29662	4.54123	5.68343	4.60038	3.63465	2.68989	3.00956	4.29248	3.56397	4.4802	4.07637	2.95364	4.34867
ENSG00000148677.6	ANKRD1	83.2336	13.97	50.5217	97.0475	14.1527	9.66515	19.2031	4.573	132.269	10.7924	6.20998	23.0081	13.8108	25.3961	25.1352	406.631	2.30019	374.636	97.7495	12.4615	59.6496	134.48	30.5051	70.8024	7.14886	10.8382
ENSG00000088448.14	ANKRD10	73.2546	80.6603	56.1613	70.6284	58.7598	72.6988	58.1698	62.0873	81.1723	76.2079	70.2543	80.049	69.8241	74.8839	59.3528	97.6814	73.0508	121.177	71.7642	85.8196	67.9187	101.529	63.8237	81.5424	69.2146	77.3059
ENSG00000167522.16	ANKRD11	33.5656	71.4024	29.3143	48.7602	39.6425	44.964	54.5255	42.2124	53.3954	57.3762	57.5207	52.3274	58.3231	57.8509	42.6136	53.8904	36.0892	29.444	52.6812	50.034	39.8813	42.0321	35.7498	43.1704	36.0841	36.1274
ENSG00000101745.17	ANKRD12	4.36579	9.97859	2.58483	6.91508	4.44588	6.25667	4.27513	3.81084	3.89439	5.94686	7.33907	9.98615	10.6829	8.36306	3.43233	6.78741	4.79867	3.90142	10.2013	8.74655	6.84786	12.4802	9.43441	12.9812	5.63283	10.1023
ENSG00000076513.17	ANKRD13A	11.3397	15.5223	13.0416	14.4803	10.5219	10.0387	10.6528	11.8429	13.8884	13.4906	12.6081	11.2644	12.0785	10.7415	10.0858	11.4077	10.0732	13.2715	10.6073	13.3079	12.0735	13.85	13.3489	14.1244	10.1809	13.3805
ENSG00000198720.13	ANKRD13B	5.55646	5.04473	5.05217	4.90557	3.89015	4.34232	5.67682	4.9834	4.45744	2.8633	2.57181	3.35535	4.2828	7.13545	3.43233	3.63903	3.41062	5.90215	4.61849	4.13815	6.24491	6.87428	4.67898	5.43014	6.01184	6.62335
ENSG00000118454.13	ANKRD13C	8.67489	13.2494	7.57826	10.6977	8.22488	9.05816	7.63917	8.97012	10.5571	9.69117	10.9772	10.6253	10.9235	10.051	9.66332	9.36335	9.20075	5.96884	8.52644	9.49894	13.1071	9.93093	11.1776	10.5745	10.5469	8.86459
ENSG00000172932.15	ANKRD13D	4.64929	6.26434	4.40596	4.31454	4.33474	4.76254	8.34001	4.63163	5.34892	4.35002	4.76726	5.1928	4.57153	5.7544	4.80526	4.33413	4.0055	4.53498	3.60344	4.13815	4.88108	4.41375	6.33038	5.50535	4.84868	6.13831
ENSG00000134461.16	ANKRD16	3.00503	3.49251	2.40859	3.01427	2.59343	2.52134	2.73328	2.57964	2.25218	3.19368	2.94817	2.79612	2.64667	2.45521	2.74586	4.12969	3.01404	2.23415	3.40042	2.63337	3.6321	3.06933	3.02757	3.39948	2.47008	2.86008
ENSG00000132466.19	ANKRD17	29.9936	44.4602	31.8404	32.8614	29.3428	31.3767	25.1602	25.9137	34.4396	30.5052	29.5445	30.0384	42.5393	29.5392	32.3167	35.041	32.4802	29.5774	28.6752	26.3337	39.3501	29.1459	29.9088	28.3842	31.1178	33.0331
ENSG00000230453.9	ANKRD18B	0.170096	0.0554366	0.0587462	0	0.0740981	0	0	0.0586283	0.0938408	0	0.188181	0	0.0481213	0.0767253	0	0	0	0	0.152258	0.0940489	0	0.0126832	0	0.0150419	0.0130692	0.0334513
ENSG00000165887.12	ANKRD2	567.496	209.661	82.0097	189.249	394.72	126.254	219.433	183.389	708.732	96.1959	211.955	137.17	148.454	113.323	122.56	465.755	29.1489	565.806	514.378	378.547	559.501	191.11	180.217	95.3208	387.385	187.478
ENSG00000276203.5	ANKRD20A3	0	0	0	0	0	0	0	0	0.0469204	0	0	0	0	0	0	0	0	0	0	0	0	0	0	0	0	0.0167256
ENSG00000172014.12	ANKRD20A4	0	0.0554366	0	0	0	0	0	0	0	0	0	0	0	0	0	0	0	0	0.0507526	0	0.0143561	0	0	0	0.0130692	0
ENSG00000152766.6	ANKRD22	0	0	0	0	0	0	0	0	0	0	0	0	0	0	0	0	0	0	0	0	0	0.0126832	0	0	0	0
ENSG00000163126.15	ANKRD23	41.5601	27.6074	40.8286	49.4103	32.5661	33.3845	33.4301	34.7079	66.3454	38.5995	43.5953	81.3272	21.2696	23.4779	50.904	78.9138	41.7603	49.0845	38.4197	42.1809	23.8024	30.744	30.7956	25.4811	27.0925	14.752
ENSG00000089847.12	ANKRD24	1.41747	1.44135	1.23367	0.827446	0.666883	1.1206	1.12135	0.293141	1.17301	0.110127	1.81909	1.19834	1.20303	1.68796	1.16171	1.92174	2.18121	0.967018	1.21806	0.893464	2.74202	2.21956	1.74315	3.56494	0.575045	0.903184
ENSG00000107890.16	ANKRD26	0.850479	4.32406	1.64489	1.47758	1.66721	1.02721	2.10252	1.05531	1.87682	1.76203	3.19908	2.39668	3.84971	1.61123	3.1683	2.00351	2.77609	1.1004	7.91741	3.43278	3.83308	3.04396	3.70037	3.03847	2.14335	3.72982
ENSG00000105186.16	ANKRD27	14.9684	14.2472	12.6304	18.0265	17.376	15.5483	17.8014	12.8982	13.7946	13.9311	13.0472	15.3387	15.5913	15.1916	11.6171	14.7197	16.3393	21.908	11.3178	12.8377	10.6522	16.095	14.4345	11.0859	11.2134	10.7211
ENSG00000206560.11	ANKRD28	46.7764	47.1766	39.5949	42.2588	37.6418	38.4738	29.7858	48.3683	46.2166	42.7843	37.7617	37.7876	51.1049	44.2705	42.7193	41.7466	42.6328	35.7797	43.7488	47.9179	79.418	46.5346	46.7439	48.9014	36.3455	40.476
ENSG00000154065.17	ANKRD29	1.75766	4.9893	1.05743	1.18207	0.703932	1.1206	1.61194	0.938052	1.21993	1.54178	2.63454	0.958671	1.49176	2.60866	1.53135	1.83996	1.74497	0.933673	2.53763	2.39825	1.1772	0.925872	1.43733	1.97049	1.80355	2.5423
ENSG00000148513.18	ANKRD30A	0	0	0	0	0	0	0	0	0	0	0	0	0	0	0	0	0	0	0	0	0	0.0126832	0	0	0	0
ENSG00000180777.14	ANKRD30B	0	0	0	0	0	0	0	0	0	0.0550635	0	0	0	0	0	0	0	0	0	0	0	0.0253664	0	0	0	0
ENSG00000145700.10	ANKRD31	0	0	0	0.118207	0	0.0466916	0	0	0	0.0550635	0	0	0.0962427	0	0	0	0.0396584	0	0	0.0470244	0	0.0126832	0.0152908	0	0	0.0167256
ENSG00000167612.13	ANKRD33	0	0.0554366	0	0	0.037049	0	0	0	0	0.0550635	0	0	0	0	0	0	0	0	0	0	0	0	0.0458723	0.0150419	0	0
ENSG00000164236.12	ANKRD33B	4.59259	11.4199	8.34196	15.426	9.4475	15.2681	7.42892	8.20796	11.214	2.97343	4.76726	8.62804	2.74292	2.37848	20.1715	34.0597	12.9683	9.27004	14.363	14.9067	8.74287	38.4047	4.23555	3.53486	42.0306	10.4535
ENSG00000272031.3	ANKRD34A	1.64426	2.32834	2.34985	3.78261	2.37114	2.38127	2.6632	0.938052	1.26685	1.26646	1.94454	2.2369	1.63613	0.997429	1.68976	1.83996	1.30873	2.43422	2.33462	1.45776	4.06278	3.19616	1.25384	0.722013	1.96038	2.20778
ENSG00000189127.8	ANKRD34B	0	0	0	0	0.037049	0	0	0	0	0	0	0	0	0	0	0	0	0	0	0	0	0	0	0	0	0
ENSG00000235711.4	ANKRD34C	0	0.0554366	0	0	0	0	0.210252	0	0	0	0.0627271	0.159778	0	0.0767253	0	0.040888	0	0	0.152258	0	0	0	0.0152908	0	0	0.0167256
ENSG00000198483.13	ANKRD35	7.20072	8.37093	10.1631	10.2249	9.07701	11.2527	9.04085	10.729	9.6656	10.6823	10.5381	13.9007	12.6078	11.5855	7.60392	10.1811	8.84383	8.63647	8.27268	5.78401	10.279	12.4295	9.41912	10.4542	9.4229	9.73432
ENSG00000135976.19	ANKRD36	0.170096	0.443493	0.117492	0	0.037049	0.0466916	0.280337	0.117257	0	0.110127	0.188181	0.159778	0.144364	0.0767253	0.052805	0.081776	0.0396584	0.0333455	0.253763	0.188098	0.114849	0.266347	0.244652	0.285797	0.104554	0.200708
ENSG00000196912.12	ANKRD36B	0.0566986	0	0	0.0591033	0.0740981	0	0.140168	0	0	0	0	0	0	0.153451	0.10561	0	0.0396584	0	0	0.0470244	0.0430683	0.0634159	0.0458723	0.0300839	0.0522769	0.0501769
ENSG00000174501.14	ANKRD36C	0	0.110873	0.0587462	0.17731	0.037049	0	0	0.117257	0.0469204	0	0.188181	0.239668	0.288728	0.230176	0.052805	0.040888	0.118975	0.100036	0.456773	0	0.0574244	0.0634159	0.168199	0.120336	0.0261384	0.150531
ENSG00000186352.9	ANKRD37	6.52034	5.82085	9.39939	7.80163	5.52031	5.97652	8.69043	6.2146	14.6392	5.34116	4.51635	14.46	17.6124	10.1277	8.76563	5.60165	9.83529	21.1744	15.2258	4.37327	5.97214	5.78353	11.5445	10.2436	7.72391	5.05114
ENSG00000213337.9	ANKRD39	21.3187	44.8482	15.3328	32.5659	29.6022	24.2796	34.6916	26.7931	37.2079	39.7008	67.0552	60.3963	30.5571	27.6211	48.9502	50.0878	28.5541	13.6716	49.1285	51.1626	44.4752	32.9636	33.6244	27.4816	33.797	23.3657
ENSG00000154945.7	ANKRD40	158.132	138.813	159.848	176.128	162.793	162.253	147.948	148.447	167.928	136.613	136.557	143.481	160.052	164.346	130.851	138.569	150.464	193.104	140.788	136.512	176.451	173.049	143.443	159.745	153.25	150.33
ENSG00000137494.14	ANKRD42	1.19067	1.82941	1.40991	1.71399	1.03737	1.6809	1.26151	1.17257	1.31377	0.991143	0.940906	1.99723	0.72182	1.45778	1.37293	0.81776	0.912143	0.800291	1.0658	0.987513	1.44997	1.42052	1.26913	1.36882	0.927914	0.786105
ENSG00000065413.20	ANKRD44	1.24737	1.60766	0.704954	1.65489	1.66721	1.30736	1.12135	1.17257	1.59529	2.09241	1.6309	1.43801	1.63613	1.61123	1.10891	1.47197	1.50702	1.93404	1.26882	3.10361	1.048	1.54735	1.3303	2.21117	0.849499	1.72274
ENSG00000183831.7	ANKRD45	0	0	0.176239	0.0591033	0	0	0	0.0586283	0	0.0550635	0	0.0798892	0.0481213	0.0767253	0	0	0	0	0	0	0.0143561	0.0126832	0	0.0150419	0.0522769	0.0334513
ENSG00000186106.11	ANKRD46	30.2771	28.6053	26.4358	33.9253	30.7136	35.3922	23.8987	26.2068	37.114	35.9014	32.3672	35.9502	28.0066	26.6237	28.9371	29.3985	48.2643	35.9131	28.32	39.0303	35.8472	40.992	36.759	44.7047	32.0326	35.4082
ENSG00000168876.9	ANKRD49	2.38134	2.8827	1.87988	2.77785	2.29704	2.89488	1.82219	1.93473	1.87682	2.64305	2.94817	2.47657	3.32037	2.76211	2.42903	3.10749	2.18121	1.90069	2.94365	3.00956	2.75637	2.98055	3.25694	3.02343	2.22177	2.84336
ENSG00000151458.12	ANKRD50	1.47416	2.32834	1.35116	1.8322	1.9636	1.54082	2.17261	1.93473	1.78297	1.48671	1.69363	1.03856	1.68425	1.45778	1.10891	1.30842	2.41916	1.66727	1.42107	1.41073	3.27319	2.47322	1.86548	1.51924	1.3592	2.04053
ENSG00000139645.10	ANKRD52	119.237	127.005	94.4051	119.034	133.191	99.453	100.36	119.719	127.999	138.595	79.4752	119.195	98.36	136.955	109.148	81.3262	154.747	173.163	72.221	110.413	86.4238	72.1039	52.0039	60.2881	72.9916	69.2107
ENSG00000144031.12	ANKRD53	0.170096	0.16631	0.293731	0.0591033	0.111147	0.233458	0.350421	0.0586283	0.0469204	0	0.0627271	0.319557	0.0481213	0.153451	0.052805	0.040888	0.0396584	0.0666909	0	0.235122	0.0717805	0.0760991	0.107035	0.0451258	0.0653461	0.0669026
ENSG00000100124.15	ANKRD54	16.0457	15.3559	10.6918	10.7568	10.9665	8.8714	11.1434	10.1427	12.387	9.08548	8.96997	12.3828	8.80621	9.59066	9.55771	10.4264	8.011	14.672	9.18622	9.49894	10.8532	10.2353	9.22034	8.39341	10.2855	8.78096
ENSG00000164512.18	ANKRD55	0.0566986	0	0	0.0591033	0.037049	0	0	0	0	0	0	0	0	0	0	0	0	0	0	0	0	0	0.0152908	0	0	0
ENSG00000135299.17	ANKRD6	2.43804	5.21104	4.05349	4.43274	3.03802	3.64194	3.0837	4.22124	2.95598	4.29495	3.95181	4.39391	5.24523	5.67767	2.74586	4.86567	3.09336	2.2008	3.04516	3.57386	4.53653	4.85766	5.27532	5.62569	2.67919	4.73336
ENSG00000124227.5	ANKRD60	0	0	0	0	0	0	0	0	0	0	0	0	0	0	0	0.040888	0	0	0	0	0	0	0	0	0	0
ENSG00000157999.6	ANKRD61	0.113397	0.110873	0.293731	0.236413	0.0740981	0.140075	0.0700841	0.234513	0.375363	0.0550635	0.125454	0.159778	0.336849	0.0767253	0.10561	0.20444	0.198292	0.133382	0.101505	0.0470244	0.25841	0.291713	0.107035	0.120336	0.0784153	0.0836282
ENSG00000181626.12	ANKRD62	0	0	0	0	0	0	0	0	0	0	0	0	0	0	0	0	0	0	0	0	0.0143561	0	0	0	0.0130692	0
ENSG00000235098.8	ANKRD65	3.28852	3.3262	1.87988	2.06861	2.37114	2.61473	3.92471	3.69358	1.12609	1.6519	2.25817	1.99723	2.45419	3.06901	1.95379	3.02571	1.34839	1.33382	3.09591	2.39825	4.04842	4.88302	2.26304	1.80503	2.33939	3.27823
ENSG00000230062.5	ANKRD66	0	0	0	0	0	0	0	0	0	0	0	0	0	0	0	0	0.0793168	0	0.0507526	0	0	0	0	0	0	0
ENSG00000106013.15	ANKRD7	0.0566986	0.221746	0.176239	0.236413	0.185245	0.0933831	0.0700841	0.0586283	0.0938408	0.0550635	0.125454	0.159778	0.0962427	0.0767253	0.158415	0.081776	0.0396584	0.0666909	0.101505	0.141073	0.0574244	0.0253664	0.107035	0.0601678	0.0130692	0.0669026
ENSG00000156381.9	ANKRD9	110.562	88.3105	99.6335	79.9076	86.6577	69.0101	99.4494	78.2101	104.914	101.812	63.7934	79.2501	79.7852	95.2928	113.689	89.9536	62.1051	60.5553	104.5	80.9761	136.369	77.862	89.4511	78.8048	98.0322	88.7797
ENSG00000064999.15	ANKS1A	50.4051	60.0933	41.4161	37.3533	37.049	42.6761	38.4762	50.0099	52.3162	52.1451	47.9862	46.0961	44.0791	45.4981	47.4717	55.117	51.1197	31.3781	46.8954	50.2221	53.6057	34.0163	35.7346	45.5621	42.7886	50.1936
ENSG00000185046.18	ANKS1B	1.53086	1.88485	1.64489	2.42323	1.8895	2.00774	2.10252	1.70022	2.67446	2.2576	2.00727	0.958671	4.18656	2.37848	1.0033	1.83996	2.81575	1.36716	2.68989	2.1161	1.65095	2.32102	3.77682	4.13653	3.62017	2.52557
ENSG00000168096.15	ANKS3	8.78829	8.4818	8.63569	8.9837	6.89112	8.59125	9.95195	8.97012	9.52484	8.25952	9.15815	12.6225	10.2498	10.7415	7.81514	12.7162	7.77305	7.30265	8.88171	7.57094	9.01564	9.8802	11.4222	10.6196	9.94567	9.88485
ENSG00000175311.7	ANKS4B	0	0	0	0	0	0	0	0	0	0	0	0	0	0	0	0.040888	0	0	0	0	0	0	0	0	0	0.0167256
ENSG00000165138.18	ANKS6	6.97393	10.0895	8.51819	8.68818	7.66915	8.8247	9.46136	9.02875	9.05564	9.36079	9.22088	13.1817	7.74754	7.51908	9.4521	12.062	8.32827	6.06887	6.95311	8.69952	9.9775	10.6792	8.44051	8.45357	8.44271	9.21583
ENSG00000206199.11	ANKUB1	0	0	0	0	0.037049	0	0	0	0.0469204	0	0	0	0.0481213	0	0	0	0	0	0	0	0	0	0	0	0	0
ENSG00000163516.14	ANKZF1	24.1536	36.8099	30.4305	35.1664	21.9701	34.6451	23.6184	21.927	34.4396	32.7628	40.6471	35.0714	29.1134	28.8487	28.8315	43.1777	27.6419	24.7757	29.2843	33.2933	28.2528	34.7646	34.8018	32.8667	29.0921	36.3281
ENSG00000011426.11	ANLN	0.0566986	0.110873	0.0587462	0.0591033	0.111147	0.0466916	0	0.0586283	0	0	0	0.0798892	0.240607	0.230176	0.052805	0.040888	0.0396584	0.0333455	0.101505	0.0470244	0.157917	0.164881	0.152908	0.330923	0.0784153	0.234159
ENSG00000131620.17	ANO1	13.3242	16.631	10.8093	10.0476	8.74357	7.28388	11.9844	11.5498	7.08498	7.48863	10.4127	9.58671	10.9717	15.1149	9.24088	10.1811	7.81271	8.00291	4.66924	6.3483	8.52753	8.48505	14.7709	23.2248	11.7362	13.7652
ENSG00000160746.13	ANO10	10.4325	12.0297	9.81061	9.51562	8.48423	7.47065	9.32119	9.32189	8.25799	8.53484	8.15452	7.90903	8.61372	11.1252	8.66002	12.062	9.24041	10.137	9.43999	10.0632	11.3987	10.5524	9.20505	9.82239	8.88707	10.5706
ENSG00000047617.15	ANO2	1.36077	1.60766	1.17492	0.827446	0.963275	1.1206	1.96236	0.938052	1.12609	1.10127	1.88181	1.67767	1.92485	2.53193	1.21452	1.0222	1.03112	1.53389	1.11656	0.84644	1.00493	1.25563	1.34559	1.02285	0.99326	1.17079
ENSG00000134343.14	ANO3	0	0.110873	0	0	0	0.0466916	0.0700841	0	0	0	0	0	0	0	0	0	0	0	0	0	0	0	0.0458723	0.0300839	0.0261384	0
ENSG00000151572.18	ANO4	0	0.0554366	0	0	0.222294	0	0	0	0	0.0550635	0.125454	0.239668	0.0962427	0.153451	0.052805	0.040888	0.0793168	0	0.0507526	0.0470244	0	0.0253664	0.0917447	0.0601678	0.0261384	0.0501769
ENSG00000171714.11	ANO5	43.1476	72.2894	40.5349	73.2289	63.465	60.0453	53.6144	53.3517	67.6123	93.2225	61.9116	70.4623	96.6758	63.8354	86.2306	66.2385	98.8288	26.7431	98.1048	76.4617	96.7745	88.4398	89.7875	87.7998	76.6379	112.881
ENSG00000177119.16	ANO6	77.3369	75.5047	79.5423	112.651	68.9853	87.7334	58.6604	68.4778	94.4977	84.6876	71.8225	74.5367	96.5314	91.2264	59.1944	69.8776	79.1978	95.2013	73.2868	88.7351	71.3211	74.0444	71.4232	84.3101	73.9587	70.1306
ENSG00000146205.13	ANO7	0.226794	0.221746	0.0587462	0.0591033	0.148196	0.140075	0.280337	0.234513	0.234602	0.220254	0.188181	0	0.0481213	0.537077	0.31683	0.122664	0.0793168	0.200073	0.406021	0.282147	0.33019	0.266347	0.443433	0.255713	0.32673	0.367964
ENSG00000074855.11	ANO8	17.8034	15.7994	16.7427	16.7853	14.2268	16.4354	18.362	16.5918	14.4515	15.6931	13.0472	14.2203	15.6394	17.9537	15.7359	17.5409	13.0476	13.2048	14.2615	13.449	26.2286	24.9478	19.7404	20.5022	20.7539	19.4017
ENSG00000185101.13	ANO9	0.0566986	0.277183	0.0587462	0.118207	0.111147	0.140075	0.210252	0.175885	0.187682	0.330381	0.125454	0.159778	0.240607	0.230176	0.264025	0.286216	0.0396584	0.0666909	0.101505	0.0470244	0.0574244	0.0760991	0.214071	0.0451258	0.0522769	0.117079
ENSG00000011201.12	ANOS1	4.47919	9.25792	5.52214	17.7901	8.29898	10.7391	4.27513	5.51106	7.74186	12.0589	10.4754	12.3828	8.18063	6.0613	6.75904	14.8423	5.82979	2.46756	7.56214	11.615	8.28347	15.651	9.93901	14.0943	7.61935	8.64716
ENSG00000140350.15	ANP32A	48.7608	45.0145	35.4239	43.8546	40.087	41.4621	41.8402	41.0398	51.847	46.3084	40.2081	43.5396	37.1497	33.2221	49.9535	47.1438	41.443	37.8137	35.4253	49.3286	45.5806	48.5512	40.4594	47.698	35.9795	44.7913
ENSG00000136938.9	ANP32B	22.0558	29.9912	20.5612	23.7595	28.0091	30.1161	36.1634	23.0409	21.0673	26.1001	24.7772	27.1623	22.8576	23.5547	22.3365	34.7548	23.7554	30.1776	25.0718	24.8289	24.6638	38.912	29.2666	32.3101	31.5491	34.3879
ENSG00000139223.3	ANP32D	0.0566986	0.0554366	0.0587462	0	0.0740981	0	0	0	0.0469204	0	0.0627271	0.0798892	0.0962427	0	0.10561	0	0	0	0.0507526	0.0470244	0.0574244	0.0507327	0.0458723	0.0601678	0.0392076	0.0836282
ENSG00000143401.15	ANP32E	16.8962	20.1789	12.1017	17.8492	20.2288	19.5638	14.4373	16.1228	17.8767	18.8317	15.8699	15.3387	20.211	16.1123	17.1088	16.3961	19.4326	7.36935	17.0021	19.28	28.7984	28.2201	25.0463	27.3162	20.4141	22.8138
ENSG00000166825.14	ANPEP	2.15455	2.99358	1.17492	1.8322	1.37081	1.07391	3.01362	1.05531	0.750726	0.770889	1.06636	0.639114	0.914305	0.920703	1.32013	0.981312	0.793168	0.466836	1.31957	0.752391	0.631669	0.55806	1.19268	0.902517	0.901776	1.07044
ENSG00000103254.10	ANTKMT	7.20072	8.53724	8.45945	5.26019	5.92784	5.41622	5.25631	6.50774	5.02048	5.23103	8.21725	6.31125	6.97759	6.13802	7.44551	8.58648	5.82979	5.53535	9.23698	6.77152	8.95821	6.45574	7.20196	7.0998	8.88707	8.88131
ENSG00000169604.19	ANTXR1	9.07178	23.7269	10.0456	12.6481	12.1891	8.3111	17.3809	10.0841	12.1055	7.37851	10.1618	10.8649	9.76863	15.652	9.71612	9.32246	13.6028	7.66945	12.2821	10.0162	15.4328	11.25	11.2999	9.6118	12.4288	10.3699
ENSG00000163297.17	ANTXR2	5.10288	11.808	7.75449	9.45652	7.15046	6.91035	9.95195	5.51106	5.58353	7.21332	7.21361	5.9118	7.17008	5.29405	4.75245	4.33413	6.14705	3.46793	9.08472	5.21971	6.04392	5.885	4.37316	4.40729	4.6265	4.36539
ENSG00000274209.4	ANTXRL	0.113397	0.277183	0.176239	0	0	0	0	0	0	0	0	0	0	0	0.10561	0.081776	0	0	0.0507526	0	0	0	0	0	0.0130692	0.0167256
ENSG00000135046.14	ANXA1	13.3242	28.0509	11.3968	14.1257	11.7445	9.9453	37.9856	11.9015	19.3781	8.42471	13.6745	15.4985	22.4245	22.5572	11.7227	13.493	8.9628	8.93658	9.59224	7.85308	11.0542	8.5992	12.8443	9.2508	10.8474	14.8022
ENSG00000109511.12	ANXA10	0.0566986	0	0	0	0	0	0	0	0	0.0550635	0	0	0	0	0	0	0	0	0	0	0.0143561	0	0	0	0	0
ENSG00000122359.18	ANXA11	243.861	225.017	186.989	171.104	193.655	174.206	191.89	208.482	185.617	175.487	230.146	191.255	173.862	177.005	220.197	230.813	179.891	222.448	168.549	159.601	226.252	174.089	168.504	163.025	177.977	190.639
ENSG00000182718.16	ANXA2	46.663	48.5625	26.9057	31.5611	30.1209	24.5131	61.2535	30.4281	49.8764	26.2653	25.7808	31.8758	32.7225	43.7334	27.8282	54.381	28.2764	58.2545	24.1582	18.5747	27.6355	28.4484	37.3707	30.5953	23.5115	28.7346
ENSG00000177721.4	ANXA2R	1.07727	1.21961	0.646208	0.650136	0.963275	0.88714	1.26151	1.17257	1.26685	0.991143	1.19181	0.958671	1.05867	1.30433	0.580855	1.14486	0.396584	0.700255	0.761289	1.03454	0.947503	0.646842	1.34559	1.15823	0.509699	0.836282
ENSG00000138772.13	ANXA3	11.7366	12.7504	8.87067	10.9932	9.89209	10.2255	12.4049	5.04203	11.0732	7.59876	10.4127	9.10737	12.7522	9.74411	10.2442	7.56428	6.385	8.36971	10.455	7.90011	14.916	11.1485	9.90843	6.27249	8.05064	8.46317
ENSG00000196975.16	ANXA4	12.9273	15.6886	5.99211	8.03804	8.81767	7.42396	9.25111	7.91482	9.75944	9.69117	7.90361	8.70793	9.2393	8.66996	8.76563	9.89489	8.64553	8.53644	7.7144	10.6275	8.67109	6.60794	8.88394	7.70148	6.43005	7.47636
ENSG00000164111.15	ANXA5	43.5445	57.266	44.5883	46.5734	36.8638	36.8863	58.8006	42.74	57.0083	48.5109	38.3262	42.3413	43.8385	52.0965	47.4717	55.9348	37.3186	44.9163	41.2111	42.369	46.442	44.3658	41.5603	41.967	34.934	41.4294
ENSG00000197043.14	ANXA6	382.262	377.357	353.241	385.885	372.676	374.84	372.287	425.583	370.249	412.866	353.028	358.543	394.691	375.494	373.595	442.04	403.485	365.133	355.421	322.964	383.638	372.124	403.524	362.3	348.399	360.755
ENSG00000138279.16	ANXA7	163.632	163.316	153.797	167.144	154.976	153.849	147.457	144.753	173.136	154.453	154.56	159.699	148.406	148.08	167.656	201.946	156.373	192.87	136.778	152.406	162.009	174.559	145.859	155.413	145.996	139.408
ENSG00000265190.6	ANXA8	0	0.0554366	0	0	0	0	0	0	0	0	0	0	0	0	0	0	0	0.0333455	0	0.0470244	0	0	0	0	0	0.0167256
ENSG00000143412.10	ANXA9	0.113397	0	0.117492	0	0.148196	0.0466916	0	0.117257	0	0	0	0.0798892	0	0	0	0	0	0	0	0.0940489	0	0.0126832	0.122326	0.0902517	0.0392076	0
ENSG00000136250.12	AOAH	0.226794	0.554366	0.0587462	0.650136	0.222294	0.186766	1.05126	0.175885	0.234602	0.495571	0.0627271	0.239668	0.144364	0.153451	0	0.122664	0.0396584	0.100036	0.20301	0.282147	0.0861366	0.164881	0.39756	0.165461	0.156831	0.234159
ENSG00000131480.9	AOC2	0.623685	0.665239	0.234985	0.413723	0.185245	0.233458	0.84101	0.293141	0.516124	0.550635	0.43909	0.798892	0.336849	0.230176	0.63366	0.449768	0.475901	0.600218	0.304516	0.84644	0.344547	0.405862	0.351688	0.511426	0.313661	0.351238
ENSG00000131471.7	AOC3	17.0663	34.5925	13.9816	13.2391	12.856	12.2332	60.2023	19.4646	12.0116	13.6557	14.6781	16.7767	13.2815	25.1659	10.8778	13.9019	10.3905	10.1037	16.2916	15.2829	15.0021	11.3641	21.667	20.4119	21.146	25.7408
ENSG00000148120.16	AOPEP	121.222	121.295	143.106	116.433	143.343	119.811	142.131	145.984	131.565	114.532	139.254	114.801	132.671	155.599	76.3032	69.7549	104.302	136.416	128.506	129.223	141.781	144.728	125.369	116.229	118.76	99.8353
ENSG00000138356.14	AOX1	3.00503	4.21318	3.28979	3.90082	3.81605	3.64194	7.63917	1.81748	4.41052	3.19368	2.3209	1.83745	1.68425	1.07415	1.58415	1.75818	4.32277	2.46756	2.38537	1.45776	0.416327	0.748308	1.37617	0.601678	0.444353	0.351238
ENSG00000249209.2	AP000311.1	0	0	0	0	0	0	0	0	0	0	0	0	0	0	0	0	0	0.0333455	0	0	0	0	0	0.0150419	0	0
ENSG00000285509.1	AP000646.1	0	0.110873	0	0.0591033	0.148196	0	0	0.117257	0.0469204	0	0	0.159778	0.0962427	0.153451	0.158415	0.122664	0	0.0333455	0.0507526	0.0470244	0.0143561	0.0253664	0.0305816	0.0300839	0.0130692	0.0501769
ENSG00000285816.1	AP000944.5	0	0.0554366	0.0587462	0.118207	0.148196	0.0466916	0.140168	0	0.0469204	0	0	0.0798892	0.0962427	0	0	0.040888	0	0	0	0.0470244	0.0143561	0.0126832	0.0152908	0.0601678	0.0392076	0
ENSG00000285827.1	AP001267.5	0	0	0	0	0	0	0	0	0	0	0	0	0	0	0	0	0	0	0	0	0.0287122	0	0.0152908	0.0150419	0.0130692	0.0167256
ENSG00000286264.1	AP001453.5	0	0	0	0	0	0	0	0	0	0	0	0	0	0	0	0	0	0	0	0	0	0	0	0	0.0261384	0
ENSG00000254732.2	AP001931.1	0	0	0	0.236413	0.0740981	0.0933831	0	0	0.0469204	0	0	0.159778	0	0	0	0	0	0.0333455	0	0	0.0430683	0.0126832	0	0.0300839	0	0
ENSG00000288534.1	AP001931.2	0.0566986	0.110873	0	0.0591033	0.037049	0	0.0700841	0.0586283	0.0469204	0.110127	0.125454	0.159778	0	0	0.052805	0.20444	0.0396584	0	0	0.0940489	0.0287122	0.0887823	0.0611631	0.0902517	0.0522769	0.0669026
ENSG00000254469.7	AP002495.1	0.680383	0.776113	0.293731	0.295516	0.407539	0.280149	0.490589	0.293141	0.140761	0.440508	0.501817	0.239668	0.72182	0.306901	0.42244	0.490656	0.515559	0.200073	0.609031	0.42322	0.646025	0.456594	0.382269	0.406133	0.313661	0.434867
ENSG00000255508.7	AP002990.1	0.510288	1.10873	0.646208	0.35462	0.222294	0.420224	0.560673	0.762167	0.563045	0.550635	0.627271	0.559225	0.625577	1.15088	0.42244	0.327104	0.396584	0.400145	0.406021	0.752391	0.660381	0.418545	0.351688	0.601678	0.392076	0.585397
ENSG00000287725.1	AP003071.5	0.793781	2.77183	0.0587462	0.236413	0.518686	0.560299	0.700841	0.527654	0.797647	1.76203	0.125454	0.559225	0.818063	0.613802	0.73927	1.7173	1.11044	1.70062	0.507526	0.84644	1.42125	1.38247	0.718667	0.391091	0.718807	0.836282
ENSG00000256591.5	AP003108.2	0.39689	0.16631	0.293731	0.531929	0.518686	0.793757	0.280337	0.234513	0.609965	0.660762	0.188181	0.479335	0.288728	0.460352	0.369635	0.531544	0.356926	0.533527	0.355268	0.564293	0.488108	0.52001	0.321106	0.661846	0.431284	0.602123
ENSG00000126500.3	AP006333.1	0	0.0554366	0	0.0591033	0	0.0466916	0	0	0.0469204	0	0.0627271	0	0.0962427	0	0	0.040888	0	0.0666909	0.0507526	0	0	0.0126832	0	0.0300839	0.0653461	0.0334513
ENSG00000138660.12	AP1AR	3.51531	3.936	3.0548	3.25068	3.33441	2.84819	2.80337	2.63827	4.3636	3.02849	2.82272	3.35535	4.2828	3.37591	3.43233	2.78038	4.12447	2.30084	3.45118	4.46732	4.66574	3.65276	3.60862	4.0162	3.0582	3.59601
ENSG00000100280.16	AP1B1	44.2249	44.4602	47.8194	44.7412	42.1988	35.2054	39.3873	42.1537	38.8032	37.6084	36.7581	35.0714	37.8234	38.823	48.211	52.7455	33.3527	32.7452	38.9273	34.7981	53.6057	33.2933	38.0129	41.1247	40.0049	37.8334
ENSG00000166747.12	AP1G1	45.7558	50.0038	53.929	59.517	48.8677	46.9717	31.0473	38.9878	44.0582	39.4255	44.4735	43.7793	51.538	47.5697	47.4189	44.5679	45.6865	48.5843	42.3784	44.7202	57.9987	48.1454	42.2484	46.1487	44.5268	46.1628
ENSG00000213983.12	AP1G2	4.3091	6.2089	3.70101	3.25068	2.14884	3.22172	4.27513	2.63827	2.48678	3.13862	2.94817	3.19557	4.09031	4.60352	2.79867	3.92525	1.62599	2.2008	3.29892	3.33874	1.93807	2.81567	3.92973	4.04628	2.96671	3.8469
ENSG00000072958.8	AP1M1	28.2359	29.1597	26.2008	27.0102	25.0822	27.2212	26.9123	27.3794	25.7124	22.4659	25.279	27.8015	24.59	26.1633	27.881	30.9113	21.8518	24.6089	24.3105	24.923	32.4592	28.182	28.9454	27.5719	28.6608	26.276
ENSG00000129354.11	AP1M2	0	0	0	0	0	0.0466916	0.0700841	0	0	0	0	0	0	0	0.052805	0.040888	0	0	0	0	0	0	0.0305816	0.0150419	0.0130692	0
ENSG00000106367.15	AP1S1	5.04618	4.26862	3.40728	2.83696	3.51966	4.4357	5.39648	4.04535	5.02048	3.13862	4.07726	4.31402	3.36849	3.83626	5.17489	3.88436	4.36243	2.76767	4.26322	4.13815	4.30683	3.33568	3.76153	4.24183	3.79007	4.73336
ENSG00000182287.15	AP1S2	38.0448	44.2939	40.8873	42.909	41.7913	26.8476	30.6969	35.3528	42.2753	53.3565	47.2962	38.7463	34.3105	35.2169	46.9965	36.9627	55.0459	39.4477	44.307	42.2279	55.9314	38.4427	29.5724	29.0761	36.0841	46.0122
ENSG00000152056.17	AP1S3	0	0.0554366	0.0587462	0.0591033	0.037049	0.0933831	0.140168	0.0586283	0.0938408	0.220254	0	0.0798892	0.0962427	0.153451	0.158415	0.122664	0.0396584	0.166727	0.101505	0.329171	0.0287122	0.152198	0.0611631	0.0451258	0.0914845	0.133805
ENSG00000196961.12	AP2A1	76.2596	83.3767	78.4261	81.9762	74.839	73.0256	73.5883	72.4645	69.4422	79.9522	72.1989	74.297	63.9533	80.4081	80.2108	106.063	70.592	82.9968	73.845	70.7718	91.5776	92.5618	88.5489	83.7686	96.5423	90.8369
ENSG00000183020.13	AP2A2	31.8646	35.1468	27.1407	29.4334	25.6009	26.5208	31.9584	23.2754	27.3546	25.5495	29.1054	30.6775	26.8517	26.8539	29.6236	36.1041	26.0159	34.4459	26.2899	25.6283	33.7225	32.1138	29.6335	29.9786	27.8636	30.4407
ENSG00000006125.18	AP2B1	101.944	105.551	106.096	123.94	109.406	126.581	96.3657	112.508	75.448	103.519	91.6443	114.561	116.694	110.791	129.531	161.998	98.3132	87.1984	104.601	121.605	101.512	100.286	99.2524	113.04	78.8466	90.469
ENSG00000161203.13	AP2M1	135.34	136.651	128.302	127.84	120.928	109.445	125.941	135.138	118.239	109.797	113.473	118.875	116.694	144.32	128.527	152.553	97.3614	106.572	118.71	120.1	117.835	112.766	117.815	114.229	112.67	121.177
ENSG00000042753.11	AP2S1	28.9163	32.9294	31.1942	26.9511	28.75	26.2873	30.837	31.7765	25.7593	28.4678	29.3563	27.3221	26.4186	32.2246	29.7292	30.0936	25.1831	26.2762	31.0098	27.4152	32.2582	28.6386	33.6244	30.3246	31.7582	32.5648
ENSG00000132842.13	AP3B1	12.2469	15.9657	10.5156	15.2486	13.0413	15.0347	9.04085	13.719	10.6509	15.0874	10.0363	10.785	13.8589	15.5752	13.7293	13.1659	13.4442	8.36971	12.3329	16.5526	16.4952	15.7398	10.1378	13.2219	10.7821	12.8955
ENSG00000103723.15	AP3B2	0	0.16631	0.176239	0.0591033	0.333441	0.233458	0.420505	0.35177	0.281522	0.385444	0.188181	0.319557	0.144364	0.0767253	0.052805	0.286216	0.118975	0.233418	0.152258	0.188098	0.0717805	0.0760991	0.19878	0.210587	0.182969	0.200708
ENSG00000065000.18	AP3D1	106.367	93.0226	102.218	98.5842	91.5852	91.6555	86.4137	86.3008	74.6503	72.3534	87.4415	86.0407	81.1326	86.853	92.884	109.743	86.6536	102.471	93.131	87.0422	111.777	104.547	101.882	99.9387	98.9209	89.8501
ENSG00000185009.12	AP3M1	18.5404	22.729	18.1526	25.0007	19.0062	16.1086	16.5399	15.5951	18.6743	17.2349	16.7481	17.8153	21.5584	17.6468	18.5874	18.604	20.3844	18.1066	19.286	16.0353	26.4009	24.2883	18.0737	19.0431	19.9567	20.4889
ENSG00000070718.12	AP3M2	12.0768	14.4135	11.0443	11.7024	12.2262	13.5872	9.53144	14.0122	7.69494	10.8475	13.3609	15.3387	13.6665	16.1123	14.1517	9.77223	13.8011	9.97029	17.0021	20.7378	14.8442	13.0764	13.9299	14.9667	13.8534	17.2943
ENSG00000177879.16	AP3S1	5.49977	6.37521	5.46339	6.08764	4.70523	5.88314	5.53665	5.10066	5.16124	5.06584	6.58634	7.58948	5.82268	6.3682	4.80526	5.02922	6.42466	6.36898	5.22752	4.13815	5.85729	6.4811	6.37626	6.97946	5.37145	6.42265
ENSG00000157823.17	AP3S2	38.8953	46.7885	39.7124	42.4952	41.8284	44.0301	42.7513	45.0265	43.6829	46.3084	52.6907	43.6195	50.4793	49.5645	47.8413	56.957	42.1172	41.7152	40.2468	54.1251	43.2693	37.7451	40.7805	46.5097	38.2797	37.4989
ENSG00000134262.13	AP4B1	16.1024	15.6886	14.4516	14.0666	11.8557	13.1203	13.7365	13.6604	15.343	13.1051	14.8036	14.46	16.0244	16.6494	13.2013	12.5526	14.5943	10.2704	16.6469	12.6026	18.462	13.1144	16.2694	16.5461	12.4419	14.6684
ENSG00000081014.11	AP4E1	10.3191	10.921	8.57694	12.1753	12.5226	11.6729	11.2835	11.3739	12.8562	12.995	10.4754	11.5839	13.7146	9.89756	9.61051	9.07713	11.8975	8.83655	8.17117	9.96918	18.7347	14.2686	9.66377	11.3567	11.2134	10.671
ENSG00000221838.10	AP4M1	8.84498	10.5884	9.10566	9.22011	7.7803	8.17102	9.25111	7.26991	7.55418	7.43357	9.65997	11.1046	6.35202	8.82341	8.396	12.7979	7.73339	7.50273	8.83095	7.75903	9.44632	9.99435	8.31818	8.04744	8.44271	9.38308
ENSG00000100478.15	AP4S1	7.03063	8.81442	6.69706	8.21535	6.92817	7.93757	7.0785	7.62167	7.83571	8.20446	10.4127	8.38837	8.46936	7.51908	8.66002	8.58648	6.42466	7.43604	9.38923	9.64001	8.58495	9.41092	7.41603	8.64912	9.95874	8.78096
ENSG00000254470.3	AP5B1	12.0768	9.70141	11.3968	14.1257	11.3741	14.1942	14.5775	13.1327	8.07031	10.1867	7.90361	13.1817	11.5972	12.3528	9.71612	15.9054	9.55768	15.2055	12.4851	13.402	14.1551	17.9594	11.8351	13.1767	9.05697	9.48344
ENSG00000053770.12	AP5M1	23.1897	24.7802	23.146	25.4144	24.6747	16.9023	13.8066	20.4026	23.1787	26.3203	22.3308	21.65	23.0982	22.7874	26.1913	19.1765	27.4436	18.1066	26.1883	25.064	33.9666	22.1448	20.3062	21.2994	19.9567	25.0885
ENSG00000125843.11	AP5S1	17.6333	15.3559	18.6813	13.4755	15.2272	12.0464	13.7365	21.3407	12.0116	15.583	15.9327	12.6225	16.0725	17.1097	15.4191	17.0094	13.6028	9.97029	18.1187	13.2609	17.7872	13.4315	16.4376	15.1924	15.3694	13.0627
ENSG00000242802.9	AP5Z1	7.99451	11.0319	9.9281	9.75204	8.26193	10.1321	9.60153	9.14601	8.68027	8.53484	9.9736	13.2616	8.46936	10.8183	9.5049	17.1321	6.42466	10.2704	7.61289	7.33581	7.92457	11.2246	10.5965	8.91987	11.2787	11.2898
ENSG00000120868.13	APAF1	3.62871	4.87842	2.76107	5.20109	3.96425	4.06217	3.01362	3.04867	4.92664	3.90951	3.26181	3.51513	3.75346	2.68539	3.22111	4.17057	2.89506	5.36862	2.58838	3.80898	4.26376	4.90839	2.85938	3.41452	4.16908	3.89707
ENSG00000107282.8	APBA1	2.66484	3.21532	6.22709	5.79212	4.07539	1.82097	2.94353	3.04867	5.39584	5.61648	5.08089	7.50959	5.72644	4.75697	6.2838	5.15189	1.38804	1.80065	2.8929	2.58634	4.39297	4.88302	6.81969	9.79231	5.63283	6.99132
ENSG00000034053.14	APBA2	0	0.0554366	0.176239	0.0591033	0.037049	0	0.350421	0.0586283	0.187682	0.275317	0.0627271	0	0.0481213	0.0767253	0.052805	0.040888	0.0396584	0.0333455	0	0.235122	0.0287122	0	0.229362	0.0150419	0.0130692	0.0836282
ENSG00000011132.12	APBA3	16.2725	16.1321	15.1565	14.1257	13.597	12.5133	15.2083	15.2433	14.2169	15.2526	13.4236	15.4985	13.9071	17.2632	16.792	17.2547	10.9854	13.4382	14.769	13.9192	17.457	15.131	16.1776	15.3879	16.3757	17.0769
ENSG00000166313.19	APBB1	55.0544	52.443	58.8049	50.2378	58.8709	46.1313	47.3769	51.5342	53.3485	52.2002	44.2226	34.6719	49.2281	55.2422	60.4089	50.5375	44.814	49.418	56.3354	55.1126	72.2112	47.7268	53.8083	47.8635	69.9203	64.7951
ENSG00000077420.16	APBB1IP	0.340192	0.776113	0.411223	0.295516	0.37049	0.466916	1.68202	0.175885	0.281522	0.110127	0.564544	0.159778	0.288728	0.230176	0.158415	0.40888	0.277609	0.166727	0.101505	0.188098	0.143561	0.152198	0.489305	0.180503	0.3398	0.284336
ENSG00000163697.17	APBB2	19.9012	18.6267	13.6291	20.8043	15.4865	12.8402	19.8338	18.4093	32.2812	17.1798	30.4854	26.4433	16.3131	13.0433	17.9537	18.0725	17.1324	21.8413	13.5002	21.4431	15.8204	20.7497	14.2816	15.418	15.9575	17.01
ENSG00000113108.19	APBB3	13.2675	16.631	13.5116	16.3716	11.5222	10.6457	12.8955	10.9049	15.2491	13.3254	14.1763	16.3773	13.089	14.6545	15.2606	24.3283	12.7303	12.3712	16.7991	14.5306	14.1838	16.1203	13.4406	13.8837	17.3951	16.642
ENSG00000134982.17	APC	7.54092	20.5115	5.46339	13.0618	9.89209	10.4122	9.39127	9.38052	9.94712	8.75509	16.309	13.3415	17.2756	12.5062	11.7227	12.2255	10.9457	3.96811	17.6112	12.2264	18.6486	14.7379	17.5232	17.6592	11.9453	13.9994
ENSG00000115266.11	APC2	0	0	0	0	0	0	0	0	0	0.0550635	0	0	0	0	0	0	0	0.0333455	0	0	0.0574244	0	0.0152908	0.0451258	0.0261384	0.0167256
ENSG00000154856.13	APCDD1	6.69044	7.04045	14.1578	17.0808	10.8924	10.7858	10.5827	8.44247	3.0029	5.34116	5.58271	5.67214	5.53395	4.37334	3.37952	2.94393	4.20379	3.16782	4.41548	5.87806	5.18256	6.8616	8.66987	9.46138	8.63875	6.02123
ENSG00000198768.11	APCDD1L	1.19067	2.2729	0.7637	0.886549	0.481637	0.840448	0.700841	0.703539	0.516124	0.825952	0.313635	0.399446	0.288728	0.153451	0.73927	0.490656	0.832827	0.633564	0.101505	0.42322	0.574244	0.634159	0.733957	1.03789	0.954053	0.953361
ENSG00000164062.13	APEH	128.649	133.769	129.829	124.59	121.299	120.744	112.555	147.098	86.1928	127.031	120.561	122.79	104.183	115.165	138.613	139.919	119.253	117.409	116.934	144.741	141.063	110.927	115.537	124.923	123.582	144.61
ENSG00000248329.6	APELA	0	0	0	0	0.111147	0	0	0	0	0.0550635	0	0.0798892	0.0481213	0	0	0	0.0396584	0	0	0	0.114849	0.0380495	0	0.0300839	0.104554	0.0167256
ENSG00000100823.12	APEX1	67.4714	63.5304	67.7931	62.8859	56.0552	58.131	60.833	63.9634	60.1519	57.4863	62.7898	63.0326	51.2011	55.012	56.0789	73.8846	54.1734	69.0584	61.0046	58.3573	57.3814	58.5709	53.2731	53.9404	51.1137	58.2554
ENSG00000169188.5	APEX2	5.83996	6.04259	5.52214	4.31454	4.74228	3.54856	5.25631	6.2146	7.41342	5.45129	4.6418	2.47657	4.18656	3.60609	6.86465	6.62385	3.60892	5.1352	4.26322	5.31376	7.46518	3.9952	5.15299	3.57998	4.26056	4.6999
ENSG00000117362.13	APH1A	43.1476	41.5775	47.8194	39.8947	44.0513	44.8706	41.1394	41.9192	41.4776	42.4539	40.8981	46.0961	43.0205	42.0455	45.6235	56.3028	36.8823	38.1472	33.7505	38.56	32.9042	37.4915	39.9395	43.8021	35.5091	43.6037
ENSG00000138613.14	APH1B	4.81938	4.82299	3.87725	4.49185	4.03834	3.26841	2.10252	3.63495	4.08207	4.0747	3.88908	5.11291	2.59855	3.22246	3.85477	3.84347	3.84687	4.06815	2.58838	2.82147	4.23505	4.5279	3.4863	4.33208	2.66612	3.42876
ENSG00000166181.13	API5	24.4938	30.1021	29.0206	35.5802	25.8973	28.6686	23.1978	26.9104	31.2021	29.1836	25.5299	30.997	27.0442	25.9331	30.4157	32.8739	30.9732	23.8753	26.9496	28.0736	32.129	30.2621	27.9821	32.0995	28.9483	29.688
ENSG00000149089.13	APIP	24.6072	21.3431	24.3797	27.483	28.1573	33.8514	22.7773	22.7478	31.4367	25.8248	16.309	23.1679	30.3164	28.3116	26.9834	28.0083	37.3582	28.3103	26.4421	25.2521	24.2618	28.6386	20.138	23.3752	26.0077	23.2654
ENSG00000169621.10	APLF	0.907178	2.55008	1.29242	1.95041	1.59311	2.00774	1.26151	1.28982	1.78297	1.43165	2.13272	2.39668	2.50231	1.45778	1.10891	1.63552	1.4277	1.43385	1.26882	1.69288	1.72273	2.13077	1.6514	1.94041	1.03247	1.73947
ENSG00000171388.12	APLN	5.78326	2.32834	2.87856	1.71399	5.14981	1.07391	2.6632	3.57632	3.56595	2.75317	5.39453	2.2369	10.3461	10.7415	5.80855	2.94393	1.15009	3.00109	2.48688	3.57386	3.50289	0.976605	1.89606	2.48192	1.30692	3.16115
ENSG00000134817.10	APLNR	19.2775	39.8589	20.4437	20.2133	19.1914	24.4664	19.7637	26.3241	19.6127	24.6684	23.2717	29.2395	17.5162	49.718	22.5477	21.2209	16.5376	23.8753	8.62794	16.6467	20.0698	17.5789	16.4529	21.6002	23.2632	41.0113
ENSG00000105290.12	APLP1	0.226794	0.388056	0.352477	0.118207	0.037049	0.280149	0.280337	0.0586283	0.234602	0.16519	0.313635	0	0.192485	0.0767253	0.31683	0.327104	0.118975	0.3668	0.20301	0.282147	0.358903	0.24098	0.535177	0.315881	0.379007	0.284336
ENSG00000084234.17	APLP2	50.8587	75.2275	60.2148	68.9735	54.5732	56.6369	74.2191	56.2245	68.3161	62.0015	61.8489	74.5367	67.418	70.8174	46.838	63.3355	56.196	62.7895	51.6154	59.3919	58.9749	71.6092	60.7503	69.554	58.3148	69.3779
ENSG00000101474.12	APMAP	15.7055	15.4114	14.3928	14.894	12.0039	12.3266	20.7449	12.7223	17.5482	14.3716	15.619	12.9421	11.5972	11.5088	13.5181	14.7606	11.7389	11.7376	12.5866	13.2609	15.8061	12.4549	13.1195	12.9662	12.4288	13.531
ENSG00000118137.9	APOA1	0.113397	0.0554366	0.0587462	0	0.0740981	0.0933831	0.0700841	0.0586283	0	0	0	0	0	0.0767253	0	0	0.0396584	0.100036	0.101505	0	0.0717805	0.0126832	0.0152908	0.0150419	0.0261384	0.0167256
ENSG00000084674.15	APOB	0.0566986	0.16631	0.411223	0	0.0740981	0.140075	0.490589	0.117257	0.140761	0.16519	0.250908	0.159778	0.336849	0.230176	0.31683	0.163552	0.0793168	0	0.20301	0.235122	0.717805	0.329763	0.259943	0.345965	0.261384	0.133805
ENSG00000124701.5	APOBEC2	597.377	481.911	626.998	643.753	567.443	460.332	528.364	639.986	925.129	471.564	571.318	547.8	580.103	564.545	613.172	546.509	771.951	571.308	462.864	562.506	553.399	508.875	539.826	605.062	537.315	504.311
ENSG00000128383.13	APOBEC3A	0	0.0554366	0	0.17731	0.111147	0	0.280337	0	0.0938408	0	0	0	0.0481213	0	0	0	0	0	0	0.0470244	0	0	0.107035	0.0150419	0	0
ENSG00000179750.16	APOBEC3B	0	0.110873	0	0.0591033	0	0.0466916	0	0	0.0469204	0.0550635	0	0	0	0	0.158415	0.040888	0.0396584	0.0333455	0	0.0470244	0	0.0126832	0.0305816	0.0601678	0.0522769	0.0167256
ENSG00000244509.4	APOBEC3C	1.53086	2.99358	1.17492	1.7731	1.07442	1.49413	2.87345	2.16925	1.40761	1.10127	1.50545	1.27823	1.10679	1.53451	1.95379	2.90305	1.98292	1.66727	0.507526	0.611318	1.16284	1.15417	1.8196	1.6847	0.99326	1.75619
ENSG00000243811.10	APOBEC3D	0	0	0	0	0	0	0.140168	0.0586283	0.0469204	0	0.0627271	0	0	0	0	0.040888	0	0.0666909	0.0507526	0.0940489	0.0287122	0.0126832	0	0.0451258	0.0392076	0.0334513
ENSG00000128394.17	APOBEC3F	0.39689	0.942423	0.293731	0.591033	0.185245	0.280149	0.630757	0.117257	0.469204	0.330381	0.43909	0.479335	0.529335	0.306901	0.475245	0.40888	0.396584	0.300109	0.152258	0.517269	0.301478	0.367812	0.550468	0.571594	0.509699	0.468318
ENSG00000239713.9	APOBEC3G	0.850479	2.43921	0.587462	0.768342	0.407539	0.420224	1.05126	0.410398	0.938408	0.770889	0.752725	1.19834	0.625577	0.843978	0.52805	0.81776	0.515559	0.666909	0.456773	0.987513	0.602957	0.913189	1.19268	0.947643	0.679599	0.819556
ENSG00000100298.15	APOBEC3H	0.0566986	0.110873	0	0	0	0	0	0	0	0	0.0627271	0	0	0	0.052805	0	0.118975	0	0	0	0	0.0126832	0.0611631	0	0.0261384	0.0167256
ENSG00000184730.11	APOBR	0.226794	0.609803	0.7637	1.41848	0.407539	0.420224	1.96236	0.175885	0.516124	0.936079	0.43909	0.719003	0.481213	0.997429	0.264025	0.572432	0.23795	0.333455	0.558279	0.376196	0.114849	0.380495	1.4985	0.706971	0.3398	0.418141
ENSG00000130208.9	APOC1	2.43804	0.886986	2.70232	1.53668	1.55606	1.35406	3.29395	3.86947	3.47211	3.79938	3.7009	3.11568	4.23468	3.60609	2.53464	4.29324	1.74497	2.83436	2.23311	2.25717	1.43561	1.07807	1.95722	1.41394	1.28078	1.08717
ENSG00000234906.10	APOC2	0	0	0	0	0	0	0	0	0	0	0	0	0	0	0	0	0	0	0.0507526	0	0.0143561	0.0253664	0.0458723	0.0150419	0	0.0167256
ENSG00000224916.9	APOC4-APOC2	0	0	0	0	0	0	0	0	0	0	0	0	0.0481213	0	0	0	0	0	0	0	0.0143561	0	0.0152908	0	0	0
ENSG00000189058.9	APOD	102.001	155.555	73.0802	121.457	73.283	151.748	80.1062	58.2179	45.5128	98.3985	204.428	282.089	128.484	101.047	92.9896	162.53	161.053	139.484	86.0764	130.211	47.5618	80.4367	111.974	100.149	68.7833	120.374
ENSG00000130203.10	APOE	8.73159	6.87414	11.7492	6.85598	5.5944	5.83644	16.2595	14.5984	13.0439	12.3893	10.9772	11.1845	13.2334	16.0356	11.2475	12.2255	7.41612	9.37007	8.12042	8.2763	6.14441	5.00986	12.4161	9.49147	8.41657	6.48955
ENSG00000091583.11	APOH	0	0	0	0	0	0	0	0.0586283	0	0	0	0	0	0	0	0	0	0	0	0	0	0	0	0	0	0
ENSG00000100342.20	APOL1	7.59761	11.0873	5.22841	9.63383	4.55703	5.83644	8.26993	5.27654	5.34892	6.22217	4.20271	5.9118	5.05274	10.5114	4.85806	6.82829	5.4332	7.73615	4.87225	5.9721	5.01028	4.85766	6.77382	8.19786	4.4566	6.87424
ENSG00000128335.14	APOL2	9.92226	13.9146	14.7453	19.2086	15.894	22.1318	16.3296	13.8949	11.7301	15.3076	17.8145	18.1349	16.7943	22.8641	16.4752	33.2828	13.6028	17.1396	14.7183	19.28	11.9012	17.1857	19.4957	23.8114	16.6894	19.8701
ENSG00000128284.19	APOL3	10.2058	18.1278	14.3928	16.9035	8.63242	11.206	14.3672	9.49778	13.1846	12.8298	13.6118	14.7795	12.6078	16.189	13.1484	20.2804	10.7871	12.9047	11.4701	13.449	9.6473	10.5651	15.3519	17.6292	10.8344	17.3445
ENSG00000100336.17	APOL4	0.510288	1.33048	2.11486	1.8322	0.037049	0.373532	0.490589	0.410398	0.516124	0.440508	0.43909	0.479335	0.529335	0.997429	0.369635	0.735984	0.356926	0.633564	1.01505	0.42322	0.358903	0.443911	0.428142	0.737055	1.1893	2.32486
ENSG00000128313.2	APOL5	0.39689	0.33262	0.234985	0.17731	1.37081	1.1206	0.490589	0.175885	0	0.16519	0.376362	0.559225	0.433092	0.153451	3.22111	2.82127	0.475901	0.0666909	2.13161	2.16312	0.0861366	0.139515	1.62082	2.70755	1.55524	1.50531
ENSG00000221963.6	APOL6	2.55144	8.86986	4.28847	5.61481	2.92687	4.15555	5.11614	4.16261	5.39584	6.60762	6.14725	4.71346	5.1971	5.29405	5.2805	8.54559	3.96584	3.23451	4.21247	7.28879	4.33554	5.72011	4.44962	6.07695	6.36471	7.14185
ENSG00000178878.12	APOLD1	10.4325	7.20676	5.75712	12.9436	4.18654	6.25667	5.39648	5.21792	5.34892	4.46014	3.07363	12.1432	4.09031	7.2889	5.2805	7.19628	3.25199	4.90178	7.35913	8.41738	5.44097	3.74154	4.20496	9.77726	8.874	5.68672
ENSG00000204444.11	APOM	2.21125	1.88485	3.11355	1.8913	2.66753	2.94157	1.96236	2.22787	2.86214	2.75317	2.50908	2.47657	1.97297	1.91813	3.1155	2.65772	2.5778	1.90069	2.33462	1.88098	1.69402	2.24492	1.97251	1.59445	1.58137	1.3715
ENSG00000184831.14	APOO	21.3754	22.2301	27.1995	19.0904	25.3786	21.7583	25.5106	29.7832	17.4075	25.99	22.0799	21.8098	22.4245	26.4702	27.3002	20.8529	27.9592	20.5075	28.7767	27.3682	25.8984	16.5896	20.2144	20.9685	18.4276	25.7909
ENSG00000155008.14	APOOL	27.5555	34.2598	32.1342	32.6841	32.2327	30.3495	24.95	31.7179	22.5218	36.397	33.8099	28.9998	33.7812	33.0686	34.9041	24.4919	40.055	19.1069	33.7505	36.3499	43.6282	32.5831	29.2818	33.9798	31.5752	38.3352
ENSG00000142192.21	APP	71.2702	120.02	64.7383	73.4062	57.8706	50.1467	83.0497	68.7123	58.0874	57.3762	68.6861	61.4348	47.6401	67.6717	45.1483	46.7759	52.3888	57.1208	44.2055	55.1597	48.8395	45.1648	59.7258	64.6804	49.9113	60.5635
ENSG00000062725.10	APPBP2	11.9067	12.6395	15.4502	16.4898	13.5229	13.3071	11.7741	12.3119	14.9676	13.2152	11.3536	13.5812	15.0139	12.1226	15.2606	12.1846	15.2288	11.0707	14.9213	12.9787	15.8922	14.3066	12.3091	14.696	13.5266	13.8823
ENSG00000157500.12	APPL1	39.7457	61.8118	38.0088	55.7344	48.7195	39.0808	36.4438	45.3196	48.4218	60.68	44.7244	46.895	62.0284	61.3802	58.0855	33.4055	72.4956	20.2407	45.8804	52.4793	65.3203	61.1583	55.7196	64.9662	51.5711	58.3725
ENSG00000136044.12	APPL2	12.1335	10.5884	8.51819	10.875	7.4839	9.71184	7.70926	6.27322	10.604	7.48863	13.2354	7.98892	11.0679	9.82084	8.07917	10.6718	8.40758	9.97029	8.88171	8.79357	10.1641	11.3007	10.1837	14.0041	8.45578	9.53361
ENSG00000198931.11	APRT	21.5455	20.6779	21.6773	17.199	17.0426	13.4939	19.0629	21.1648	17.7359	17.6203	13.4863	10.1459	15.062	15.652	22.9702	20.3622	16.2996	15.539	20.1488	16.6467	19.8114	14.2686	16.4223	17.9601	17.7219	19.1007
ENSG00000137074.19	APTX	10.6026	9.36879	8.51819	10.284	8.07669	7.84418	10.2323	8.32521	9.10256	8.86522	9.7227	10.1459	7.69941	8.13288	9.02966	9.60868	8.12997	8.10295	9.33848	7.99416	10.5087	8.94164	9.09801	7.41568	8.62568	9.7176
ENSG00000240583.12	AQP1	148.21	184.549	128.595	139.543	123.447	168.37	163.226	141.353	47.2488	147.13	98.8579	202.12	69.1985	108.49	105.663	121.028	108.347	130.647	131.703	166.89	95.7265	145.184	138.978	196.463	137.828	152.003
ENSG00000143595.13	AQP10	0	0	0	0	0	0	0.0700841	0	0	0.0550635	0	0	0	0.0767253	0	0	0	0	0	0	0	0	0.0152908	0.0300839	0.0130692	0
ENSG00000178301.4	AQP11	0.850479	0.443493	0.234985	0.17731	0.259343	0.373532	0.630757	0.703539	0.328443	0.220254	0.250908	0.479335	0.336849	0.460352	0.264025	0.367992	0.277609	0.400145	0.558279	0.376196	0.602957	0.418545	0.305816	0.496384	0.32673	0.351238
ENSG00000165272.16	AQP3	1.41747	2.99358	0.587462	0.945652	0.703932	0.560299	1.05126	0.703539	0.469204	0.605698	0.501817	0.479335	0.673699	1.53451	0.31683	0.40888	0.23795	0.566873	1.37032	0.893464	2.943	1.52198	2.26304	1.97049	0.431284	1.07044
ENSG00000161798.7	AQP5	0	0	0	0	0	0	0	0	0.0938408	0.0550635	0	0	0	0	0	0	0	0	0.0507526	0	0	0	0	0.0150419	0	0
ENSG00000086159.13	AQP6	0	0.0554366	0.0587462	0	0	0	0	0	0	0	0	0	0.0481213	0	0	0	0	0.0333455	0	0	0	0	0	0	0	0.0167256
ENSG00000165269.13	AQP7	25.6845	56.2127	27.082	18.5584	16.1904	17.7895	40.6488	32.7732	30.7798	40.3615	67.118	21.9695	31.0864	20.7158	27.5642	24.2466	14.7529	11.5375	24.412	30.0016	34.2106	28.0932	41.7744	21.7055	16.3104	35.9434
ENSG00000103375.11	AQP8	0	0	0	0	0	0	0.140168	0	0	0	0.125454	0.319557	0	0	0	0.163552	0	0.0333455	0	0	0.0143561	0	0.0152908	0	0.0392076	0.0501769
ENSG00000103569.10	AQP9	0.0566986	0.0554366	0.0587462	0.118207	0.222294	0	0.700841	0	0	0	0	0.0798892	0.0481213	0	0	0.040888	0	0	0.101505	0.141073	0	0.0380495	0.152908	0.0601678	0	0.0167256
ENSG00000021776.11	AQR	8.90168	10.6438	8.63569	10.5204	9.00291	9.61846	6.1674	7.56305	8.44567	7.59876	7.77816	8.78782	8.66184	7.97943	9.24088	8.58648	9.04212	6.93585	7.25762	7.10069	10.2072	10.6919	8.19586	9.20567	9.4229	9.01512
ENSG00000169083.17	AR	30.2204	35.7012	29.2556	43.7955	32.9736	40.4349	27.9636	30.7212	28.5276	28.5779	33.0572	38.7463	36.6685	38.9764	29.4124	29.6029	44.3381	41.8485	39.2318	45.1905	50.4187	77.6845	37.3248	55.6251	43.8472	44.139
ENSG00000078061.13	ARAF	149.968	146.852	171.715	149.886	146.381	142.129	144.373	165.097	106.228	124.829	123.196	110.487	112.796	114.474	143.102	133.663	128.454	113.208	120.385	120.524	189.127	143.269	160.049	144.538	161.209	148.256
ENSG00000186635.14	ARAP1	24.834	38.5285	31.0767	32.4477	27.194	26.0539	32.449	28.6692	29.1845	27.5868	33.1826	26.0439	25.9374	32.4548	29.4124	30.8295	22.9226	19.1069	27.4064	30.4718	25.1663	26.6981	29.7253	34.1903	25.877	27.1624
ENSG00000047365.12	ARAP2	0.226794	0.443493	0.117492	0.413723	0.111147	0.233458	0.140168	0	0.328443	0.385444	0.0627271	0.639114	0.288728	0.383626	0.158415	0.40888	0.198292	0.166727	0.253763	0.141073	0.229698	0.24098	0.443433	0.225629	0.209107	0.301061
ENSG00000120318.16	ARAP3	15.7055	16.4647	10.6331	14.0075	10.8554	11.813	23.1278	13.3672	11.4486	9.74624	11.73	14.6996	12.6078	19.7184	11.2475	14.4743	8.32827	12.3045	12.7897	11.474	13.9254	12.6705	15.1379	17.4637	12.2459	13.5979
ENSG00000198576.4	ARC	0	0.0554366	0.117492	0.0591033	0.148196	0.0466916	0.280337	0.0586283	0.0938408	0.220254	0	0.159778	0.192485	0	0.158415	0.449768	0.0793168	0.166727	0.20301	0.0470244	0.172273	0.0253664	0.183489	0.0902517	0.117623	0.117079
ENSG00000095139.14	ARCN1	45.3022	49.394	44.7646	51.4198	48.7195	47.4386	41.2095	43.6781	45.2782	38.4343	36.7581	41.4625	47.6882	43.4265	41.8744	39.4978	41.3241	48.2175	43.5965	40.1118	60.0803	57.1124	50.4902	58.8742	46.9315	44.7411
ENSG00000109321.11	AREG	0.170096	0	0	0	0.037049	0.0933831	0.0700841	0	0.656885	0.16519	1.00363	0.479335	0	0	0	0.40888	0	0.0666909	1.67484	0	0	0.0380495	0	0	0.0392076	0
ENSG00000119682.17	AREL1	21.7156	23.4497	27.9044	26.8329	23.6002	22.4586	17.5911	20.5785	24.8209	22.0805	21.829	21.5701	25.3599	21.1762	23.3398	27.3541	25.1038	23.3085	22.3819	21.161	24.8074	21.8404	19.771	21.1791	22.845	19.5523
ENSG00000143761.16	ARF1	215.341	191.644	215.657	224.888	196.767	196.618	208.64	199.688	202.086	190.905	184.229	214.023	183.102	178.079	206.362	245.614	184.253	207.042	192.86	171.921	232.181	234.271	208.123	217.13	211.93	186.207
ENSG00000134287.10	ARF3	6.52034	12.7504	7.81324	7.09239	7.11341	6.30336	12.1246	8.0907	6.47501	6.55255	6.14725	7.11014	6.73699	11.2786	7.23429	7.8096	6.34535	7.336	6.09031	6.06615	6.54639	6.62062	7.66068	7.5661	7.27955	9.03184
ENSG00000168374.11	ARF4	24.8907	20.2898	27.2582	28.4287	24.1189	25.4936	30.1362	24.2135	29.8414	22.576	22.0799	29.0797	25.5043	19.7184	21.3332	26.291	25.3417	25.4092	21.5191	19.9854	23.7594	26.6347	22.8597	24.4131	21.4074	19.385
ENSG00000004059.11	ARF5	38.4417	47.3983	40.1824	32.3295	35.7894	33.7113	43.1718	42.2124	38.2401	42.509	41.9644	44.8179	41.625	41.2782	48.475	48.2887	38.4687	37.3469	41.5664	42.4631	39.307	32.0123	38.334	37.4244	32.9736	38.5024
ENSG00000165527.7	ARF6	30.7307	25.9443	24.7909	29.197	30.8618	24.98	30.9071	28.3761	34.768	29.6242	27.1608	24.7657	26.1299	28.9254	28.9371	26.9861	28.673	29.6441	29.9948	32.0236	25.4964	22.8931	28.9149	29.7379	22.5967	21.5092
ENSG00000101199.13	ARFGAP1	33.5089	46.0124	35.4239	42.0224	32.9366	39.2209	39.1069	30.5453	46.7327	42.0685	41.839	60.556	38.3046	35.2169	46.2044	65.7479	30.6956	26.9765	40.4498	37.7606	35.1581	35.8046	36.8202	41.4857	42.5534	44.139
ENSG00000149182.15	ARFGAP2	91.8518	112.204	123.543	124.353	121.928	126.441	126.642	115.732	111.436	121.36	106.448	154.346	119.389	96.2902	129.267	159.954	99.5426	113.475	99.7289	110.037	131.832	114.453	127.724	107.189	107.625	121.378
ENSG00000242247.11	ARFGAP3	18.0302	19.7909	15.744	18.8539	17.8576	15.0814	16.68	17.8816	19.5658	19.4925	14.1136	19.8924	17.5643	15.1916	16.6864	21.18	17.8463	17.9065	13.4494	15.6121	19.0936	18.4413	12.8901	14.4553	13.4221	15.0865
ENSG00000066777.9	ARFGEF1	15.0818	20.7333	13.6291	20.3315	16.4127	16.7156	12.4049	14.3053	19.3781	18.9418	15.9327	17.2561	17.6605	18.1839	16.5808	17.5001	18.6791	12.0044	17.5097	17.9633	21.5485	23.3751	16.1165	18.0654	17.2383	18.9669
ENSG00000124198.9	ARFGEF2	10.0924	12.8613	16.4489	16.017	13.2636	12.2332	7.98959	10.8462	11.8239	13.1602	10.9772	13.2616	16.265	13.3502	14.0461	11.2442	14.9512	8.8032	16.3423	14.3895	19.1941	15.4354	14.9085	14.0642	13.8403	14.4844
ENSG00000112379.9	ARFGEF3	0.340192	0.665239	0.234985	0.709239	0.259343	0.0933831	0.210252	0.175885	0.0938408	0.110127	0.43909	0.399446	0.577456	0.537077	0.369635	0.245328	0.158634	0.233418	0.406021	0.470244	0.746518	0.469278	0.305816	0.285797	0.313661	0.6523
ENSG00000164144.16	ARFIP1	5.49977	5.15561	4.05349	4.01902	3.89015	4.52908	3.50421	3.1073	6.00581	4.90065	4.20271	4.31402	4.42716	4.37334	4.38282	4.66123	4.9573	4.06815	4.61849	4.18518	5.61324	4.47716	5.74933	5.58056	3.97304	5.05114
ENSG00000132254.12	ARFIP2	15.3653	14.2472	14.5691	12.3526	16.0793	14.1009	16.7501	14.0122	14.4046	13.9861	13.9254	16.1376	13.7627	14.1175	15.9471	19.5036	12.9683	16.2392	13.7032	12.3204	13.9254	13.7232	13.3794	13.0865	13.7357	15.12
ENSG00000101246.20	ARFRP1	28.0091	31.2663	26.9057	23.2867	25.1563	26.0539	33.0797	31.0144	23.601	28.9083	28.5408	27.0026	26.0818	27.3909	29.1484	30.298	23.2795	22.5082	30.5531	26.0045	31.8993	31.4289	26.9118	29.9485	28.0596	31.7787
ENSG00000118520.15	ARG1	0	0	0	0	0	0	0	0	0	0	0	0	0	0	0	0	0	0	0.0507526	0	0	0	0	0	0	0
ENSG00000081181.8	ARG2	6.57704	4.15775	6.57957	8.68818	5.29801	10.2721	0.420505	0.469026	15.4837	6.49749	0.815452	1.67767	18.623	16.5727	0.95049	4.04791	0.436243	0.666909	1.57333	1.45776	2.05292	14.6364	3.13461	11.0558	1.96038	0.853008
ENSG00000134884.15	ARGLU1	37.4778	71.2361	34.1903	52.0109	33.4182	44.9173	38.6164	34.1803	45.982	52.6407	45.4144	63.3522	55.7726	48.2602	40.7127	57.0387	41.1258	26.5096	56.3862	53.4668	50.6771	58.7231	53.793	61.9728	44.2132	58.7572
ENSG00000175220.12	ARHGAP1	35.0964	30.2684	19.7975	15.5442	18.7468	18.2564	25.0901	20.9303	16.2345	13.1051	18.8808	17.1762	15.447	19.7951	16.5808	24.1648	17.6083	33.4121	13.2464	16.9758	18.6342	15.9301	21.193	20.1111	15.8791	20.907
ENSG00000071205.12	ARHGAP10	28.0091	33.0957	33.7203	33.0387	31.8992	36.6062	32.519	26.4413	34.9088	36.8375	42.529	38.0273	40.1813	32.8384	38.178	39.3342	35.8115	34.9794	33.3445	30.3778	39.3214	41.1316	31.3002	39.8762	39.848	39.5394
ENSG00000198826.11	ARHGAP11A	0.170096	0.221746	0.234985	0.35462	0.555735	0.373532	0.350421	0.293141	0.563045	0.495571	0.940906	0.479335	0.433092	0.460352	0.475245	0.490656	0.396584	0.133382	0.558279	0.470244	0.559888	0.684892	0.565759	0.737055	0.561976	0.669026
ENSG00000285077.2	ARHGAP11B	0	0	0	0.0591033	0	0.0466916	0.0700841	0	0	0	0.0627271	0	0	0	0	0	0	0	0	0	0.0574244	0	0.0458723	0.0300839	0.0261384	0.0501769
ENSG00000165322.18	ARHGAP12	9.07178	14.0809	7.93073	13.1209	10.1144	8.63794	6.44774	8.38384	11.1671	14.2614	10.7263	9.82638	10.5386	9.97429	10.7194	14.4335	12.4924	7.60276	10.049	12.7906	15.1313	13.2793	11.1623	12.9361	11.3571	14.9694
ENSG00000075884.14	ARHGAP15	0.737082	0.942423	0.704954	0.472826	0.629833	0.326841	0.560673	0.820796	0.656885	0.660762	0.313635	1.11845	0.818063	0.767253	0.42244	0.245328	0.436243	0.3668	0.710537	0.658342	0.674737	0.481961	0.886865	0.631762	0.444353	0.719202
ENSG00000140750.17	ARHGAP17	36.7407	37.9186	32.8979	34.5754	25.8973	30.9565	37.1446	31.3661	27.4484	21.8602	22.519	34.5121	31.8563	33.1453	31.155	51.0691	21.4155	45.3165	27.7109	27.3682	30.6934	31.0231	34.4501	37.3341	27.2755	29.2364
ENSG00000146376.11	ARHGAP18	6.91723	12.5841	7.40202	9.69293	9.6698	9.4317	6.37766	8.79424	8.58643	9.58105	10.5381	9.02748	13.3296	13.1968	8.92405	9.56779	14.9116	4.50164	8.72945	9.07572	13.1071	12.8607	14.1898	17.569	12.5203	15.605
ENSG00000213390.11	ARHGAP19	1.81436	4.49037	2.93731	2.65965	2.37114	2.84819	2.03244	2.22787	3.37827	3.90951	2.63454	3.83468	2.2617	2.45521	3.22111	3.27104	3.17267	1.66727	2.48688	3.95005	1.83758	3.14543	3.56275	3.91091	3.17582	3.9138
ENSG00000269891.2	ARHGAP19-SLIT1	0	0	0	0	0	0	0	0	0.0469204	0	0	0	0	0	0	0	0	0	0.0507526	0	0	0	0	0.0150419	0.0130692	0
ENSG00000137727.12	ARHGAP20	0.510288	1.21961	0.234985	0.35462	0.592784	0.466916	1.12135	0.469026	0.609965	0.16519	0.564544	0.239668	0.433092	0.460352	0.42244	0.899536	0.832827	0.266764	0.101505	0.141073	0.459395	0.329763	0.626922	0.300839	0.32673	0.618849
ENSG00000107863.18	ARHGAP21	22.2259	35.1468	23.0872	28.3105	25.5638	28.3885	25.0901	26.1482	24.0702	32.1571	27.0354	31.1568	43.3092	35.3704	22.6005	25.1461	27.7212	16.606	25.6301	28.4968	31.0666	35.1451	35.2147	34.9124	28.5301	31.3773
ENSG00000128805.14	ARHGAP22	0.907178	1.27504	1.82113	1.59579	1.25967	0.88714	1.89227	1.52433	1.87682	0.825952	2.00727	1.11845	2.0211	1.30433	1.21452	1.30842	1.18975	0.7336	1.11656	0.705367	1.1772	0.735624	1.37617	1.83512	0.627322	0.401415
ENSG00000275832.5	ARHGAP23	12.7005	11.2536	13.3941	12.589	11.8927	7.33057	22.3568	13.25	10.2286	9.69117	9.9736	10.3856	8.66184	14.1942	8.34319	11.1215	4.91764	11.3375	8.72945	8.32333	19.4956	16.2852	20.6578	13.7333	11.135	11.3734
ENSG00000138639.18	ARHGAP24	12.0201	8.09375	5.99211	5.73302	4.07539	3.17503	6.72808	7.03539	9.94712	6.55255	9.40906	5.11291	6.78511	6.59838	6.17819	7.03273	3.92618	19.5738	6.80085	11.1918	8.91514	8.04114	9.86255	10.0631	5.55442	4.95079
ENSG00000163219.12	ARHGAP25	2.32464	4.21318	1.46865	2.42323	1.22262	1.72759	2.73328	1.81748	2.01758	2.31267	2.19545	2.31679	2.79104	2.45521	1.53135	2.73949	1.38804	2.00073	1.62408	2.1161	1.43561	1.78833	2.92054	2.76772	1.88197	2.80991
ENSG00000145819.18	ARHGAP26	9.92226	10.6438	7.75449	9.16101	9.18816	11.6729	9.18102	6.15597	9.61868	10.3519	9.47179	9.6666	15.88	13.1968	9.5049	16.3143	9.47836	8.8032	7.86665	11.2859	8.51317	13.812	12.0033	14.3951	10.6514	12.6279
ENSG00000159314.11	ARHGAP27	7.25742	7.76113	5.28716	6.26495	4.40883	4.34232	9.32119	4.80752	5.39584	5.34116	5.08089	6.7107	5.1971	9.13031	4.69965	7.19628	3.45028	5.66873	5.27827	4.79649	4.98157	4.95912	6.1316	7.89702	5.00551	5.65327
ENSG00000088756.12	ARHGAP28	2.77823	4.04687	1.05743	1.95041	1.00032	1.54082	0.911094	0.762167	3.04983	3.57913	3.51272	3.51513	1.78049	1.45778	1.74257	2.82127	4.04516	2.66764	2.9944	4.2322	2.2252	3.98252	1.00919	2.76772	1.97345	2.27469
ENSG00000137962.13	ARHGAP29	11.7366	27.4411	10.7505	17.1399	13.1154	16.202	13.316	11.7843	16.8913	17.0146	15.619	17.5756	17.3718	18.4908	15.4719	13.493	15.1892	14.2385	11.1656	15.8943	19.9263	16.0823	14.8932	18.7272	14.6245	19.1174
ENSG00000186517.14	ARHGAP30	0.510288	1.71854	0.704954	1.7731	1.00032	1.02721	2.80337	0.879424	1.17301	1.87216	1.06636	1.35812	1.29928	1.15088	0.369635	0.858648	0.674193	1.00036	0.761289	1.22264	0.344547	0.583426	2.30891	1.2184	0.561976	0.986813
ENSG00000031081.11	ARHGAP31	8.1646	12.1406	6.63832	10.4022	5.92784	6.11659	12.7553	6.33185	6.00581	6.22217	7.52725	6.79058	6.25577	12.0459	5.43892	7.56428	4.60038	6.83582	7.10537	9.12274	7.68052	5.17474	6.36096	7.80677	5.16234	7.34256
ENSG00000134909.18	ARHGAP32	9.69546	9.86772	7.98948	9.57473	10.6701	10.599	8.90069	6.80088	11.1201	10.6823	9.59724	13.7409	11.1642	8.13288	10.297	13.125	8.24895	7.40269	7.7144	9.40489	7.8815	8.84018	6.83498	8.66416	8.76944	11.8752
ENSG00000004777.18	ARHGAP33	3.51531	4.60124	1.70364	3.07337	1.77835	2.56804	4.27513	2.11062	4.45744	2.91836	3.07363	5.75202	3.41662	4.83369	2.85147	4.33413	2.06224	2.96775	2.53763	4.0441	2.54103	4.54058	4.87776	5.33989	4.07759	4.59955
ENSG00000160007.19	ARHGAP35	72.2907	75.1166	86.8268	94.1515	84.0642	72.512	86.6941	97.3816	92.3862	92.8921	71.3834	60.0767	86.9553	109.257	70.9171	62.8857	90.0246	93.9675	75.7736	82.2457	73.3023	65.0901	80.6894	68.7868	67.228	63.2396
ENSG00000147256.12	ARHGAP36	0.623685	0.831549	0.587462	0.472826	0.740981	0.373532	0.700841	0.820796	2.15834	1.37659	5.89634	1.91734	0.673699	0.306901	1.58415	7.4825	0.396584	0.766945	0.101505	0.235122	1.20591	0.55806	1.23855	0.902517	0.143761	0.284336
ENSG00000147799.11	ARHGAP39	2.89163	2.43921	1.5274	3.36889	2.25999	1.82097	3.43412	2.46239	0.938408	1.37659	0.752725	0.958671	0.769941	1.30433	0.580855	1.22664	2.06224	1.40051	2.33462	2.4923	3.38804	3.66544	1.89606	1.29361	1.20237	1.3046
ENSG00000089820.15	ARHGAP4	2.83493	4.93386	2.52609	2.89606	2.29704	1.58751	3.57429	2.16925	2.62754	2.64305	2.75999	2.55646	2.79104	5.06387	1.74257	3.02571	2.02258	2.23415	2.53763	1.50478	3.28755	3.20884	4.70956	2.58721	2.7576	3.83017
ENSG00000124143.10	ARHGAP40	0	0	0	0	0	0	0.0700841	0	0.0469204	0	0	0	0	0	0	0	0	0	0	0	0	0	0	0	0	0
ENSG00000165895.19	ARHGAP42	2.38134	3.27076	3.23104	4.01902	1.85245	2.89488	1.89227	1.46571	1.92374	2.75317	2.38363	3.83468	3.12789	3.06901	2.74586	4.86567	2.3795	0.933673	3.34967	3.76196	2.78508	3.46251	2.43123	3.29419	2.18256	2.10743
ENSG00000006740.17	ARHGAP44	1.98445	3.49251	3.52477	3.90082	4.44588	3.82871	4.55547	2.6969	2.34602	3.30381	4.76726	7.26992	4.33092	5.60095	5.17489	4.62034	4.0055	2.9344	2.58838	2.44527	3.56031	3.55129	4.22026	4.70813	4.26056	4.03088
ENSG00000100852.13	ARHGAP5	3.11842	8.86986	3.34853	5.55571	4.40883	3.92209	5.32639	4.16261	3.89439	8.03927	5.39453	4.55369	9.38366	4.68024	4.11879	4.21146	7.25749	2.10076	7.56214	5.36079	11.2983	8.89091	7.92062	8.61903	6.22095	7.97813
ENSG00000047648.23	ARHGAP6	14.0613	14.9125	8.75318	11.7615	12.3003	13.774	7.63917	8.0907	16.6098	17.9507	17.6263	16.4572	13.6665	15.4985	13.9405	13.3704	11.6199	8.20298	7.15612	9.64001	11.8151	13.2159	8.60871	11.0408	11.8407	11.6912
ENSG00000241484.9	ARHGAP8	0	0	0	0	0	0	0.0700841	0	0	0	0.0627271	0	0	0.0767253	0	0	0	0.0333455	0	0	0	0	0	0	0	0
ENSG00000123329.19	ARHGAP9	0.226794	0.776113	0.822446	0.827446	0.963275	0.466916	2.52303	0.410398	0.891487	0.991143	0.627271	0.878782	0.625577	1.07415	0.31683	0.367992	0.356926	0.333455	0.609031	0.517269	0.244054	0.481961	1.62082	0.526468	0.392076	0.6523
ENSG00000141522.12	ARHGDIA	49.8948	51.1126	40.9461	46.2187	42.8657	42.8629	62.6552	42.0365	47.8119	30.2299	31.9908	41.7821	35.6579	39.2833	38.9701	58.02	29.2679	49.2512	34.6133	30.5659	48.3514	48.6654	44.8631	41.967	41.3902	43.5536
ENSG00000111348.9	ARHGDIB	17.69	24.2258	16.0377	17.8492	15.7088	13.9608	20.4646	17.2953	16.3752	12.3893	17.3754	18.8539	19.826	24.015	16.2111	17.7863	12.0165	15.0055	15.378	16.8818	14.5714	12.5944	14.9391	16.2754	14.7551	17.2274
ENSG00000242173.10	ARHGDIG	0.283493	0.277183	2.52609	1.35937	0.333441	0	1.05126	0.644911	0.563045	0.330381	0.188181	0.319557	0.0481213	0	0.10561	0.163552	0.23795	0.0666909	0.0507526	0.0940489	0.114849	0.114149	0.137617	0.150419	0.0130692	0.0836282
ENSG00000076928.17	ARHGEF1	23.5866	29.6032	17.4476	20.0951	15.079	16.3887	27.0525	16.5918	18.9089	15.0323	20.6372	18.5343	18.9598	24.2452	18.5346	24.1648	15.8237	16.3726	15.8348	17.9163	21.9936	17.7311	26.0249	22.232	21.3682	23.1148
ENSG00000104728.16	ARHGEF10	0.113397	0.388056	0.0587462	0.236413	0.222294	0	0.140168	0	0.140761	0.110127	0.125454	0.0798892	0.144364	0	0.052805	0	0.0396584	0.0666909	0.253763	0.0940489	0.0717805	0.0634159	0.0611631	0.0752097	0.0392076	0.0836282
ENSG00000074964.17	ARHGEF10L	138.855	157.329	169.541	133.928	156.829	131.764	174.86	154.485	159.764	153.682	141.45	130.459	141.332	145.011	189.517	147.524	137.139	125.746	137.793	114.74	152.605	111.663	142.77	118.831	144.82	121.662
ENSG00000132694.18	ARHGEF11	38.3283	37.7523	42.1798	40.4857	34.6779	34.8319	39.4574	37.6393	39.6008	37.7736	30.2972	36.3496	35.2729	39.5903	31.2606	41.0924	31.6474	43.8159	33.9535	27.2272	41.7045	35.9441	32.5999	31.543	33.418	32.5815
ENSG00000196914.9	ARHGEF12	37.818	51.8887	42.1798	49.4103	41.6802	38.1937	32.449	37.2876	59.4951	43.8856	41.5253	40.2642	52.3079	43.3498	33.3728	35.6543	41.9189	51.4187	42.0739	45.9899	49.0405	53.0157	39.0527	39.9063	41.0635	41.8643
ENSG00000198844.12	ARHGEF15	21.0919	22.4518	13.7466	18.9721	13.1524	14.8479	25.3004	15.8296	12.2462	16.464	13.6745	17.4159	18.0455	24.4754	12.0923	17.9089	11.9372	16.9728	13.6017	15.9883	16.0214	14.3954	21.0554	23.8264	18.31	20.9405
ENSG00000130762.15	ARHGEF16	0.737082	0.720676	1.35116	0.531929	0.852128	0.326841	1.40168	1.05531	0.516124	1.15633	0.627271	1.27823	0.481213	0.767253	4.2244	2.45328	0.75351	0.3668	0.304516	0.611318	0.689093	0.532694	0.58105	0.842349	0.627322	1.05372
ENSG00000110237.5	ARHGEF17	36.7407	39.6372	24.1447	25.4735	22.7111	27.4546	50.1102	37.1117	17.7828	22.1355	22.6445	28.4406	24.3494	39.5135	24.6071	30.8704	16.9341	23.2084	18.6262	23.042	27.4345	19.2404	31.025	31.1669	21.3551	26.0251
ENSG00000104880.18	ARHGEF18	3.57201	4.43493	3.17229	4.55095	3.89015	3.54856	5.7469	3.69358	4.08207	4.84559	5.20635	5.67214	4.42716	5.21732	3.37952	6.21497	3.21233	5.16855	3.24817	4.18518	4.03407	5.33962	5.16828	5.11426	3.58096	4.23159
ENSG00000142632.17	ARHGEF19	1.19067	0.997859	0.293731	0.709239	0.407539	0.466916	1.61194	0.293141	0.609965	0.605698	0.0627271	0.319557	0.818063	1.15088	0.580855	0.61332	0.396584	0.666909	0.507526	0.188098	0.33019	0.418545	0.642213	0.571594	0.888707	0.936636
ENSG00000116584.20	ARHGEF2	17.123	23.6714	14.5103	19.7405	13.2265	12.2799	28.1037	16.5918	24.4455	23.6773	19.069	15.5784	18.9117	23.8616	18.0593	15.9054	18.2429	17.5731	10.4043	13.7311	22.9698	17.5789	17.4315	14.8915	20.9761	20.6729
ENSG00000240771.8	ARHGEF25	2.72153	6.37521	2.05612	2.65965	2.70458	3.12833	8.12976	2.63827	3.42519	3.63419	3.76362	3.43524	2.2617	4.75697	2.0594	3.27104	3.5296	2.30084	2.8929	2.44527	3.20141	3.51324	4.05206	3.71536	3.2281	3.71309
ENSG00000114790.13	ARHGEF26	0.453589	1.38592	0.469969	0.650136	0.333441	0.560299	0.560673	0.820796	0.469204	0.715825	1.00363	0.719003	1.01055	1.38106	0.31683	0.40888	0.475901	0.300109	0.507526	0.376196	0.746518	0.443911	0.764539	1.2184	0.627322	0.735928
ENSG00000214944.9	ARHGEF28	0.623685	0.831549	0.234985	0.650136	0.259343	0.840448	0.490589	0.527654	0.328443	0.110127	0.564544	1.43801	1.25115	1.30433	0.42244	0.858648	0.555218	0.400145	0.558279	0.799416	0.344547	0.532694	0.917447	0.767139	0.365938	1.28787
ENSG00000163947.11	ARHGEF3	13.9479	12.5287	7.57826	7.80163	9.41045	9.85192	10.4425	7.38716	4.31668	8.25952	7.52725	7.4297	8.08439	10.2812	10.9834	11.7757	8.32827	5.46865	9.54149	14.3895	10.7814	11.4402	10.4283	10.2436	8.9132	8.93149
ENSG00000214694.11	ARHGEF33	0.113397	0.0554366	0.117492	0.0591033	0.0740981	0.140075	0	0	0.140761	0.0550635	0.0627271	0	0.240607	0.306901	0.10561	0.081776	0.0793168	0.0333455	0.152258	0.141073	0.0430683	0.0634159	0.137617	0.120336	0.1699	0.0501769
ENSG00000213214.4	ARHGEF35	0	0.0554366	0	0.0591033	0	0.0466916	0	0.175885	0	0.110127	0	0	0	0.0767253	0	0.040888	0.0396584	0	0	0	0	0.0380495	0.0152908	0	0.0130692	0.0167256
ENSG00000183111.12	ARHGEF37	25.9113	36.5327	34.8365	52.6019	31.1582	53.0883	42.8915	44.8506	19.6596	31.3311	48.8644	47.2145	49.2763	48.7206	26.0857	45.7537	39.4601	31.7449	36.9987	56.5704	51.2226	120.642	44.3127	41.1096	25.3543	26.0418
ENSG00000236699.9	ARHGEF38	0	0	0	0	0.037049	0.233458	0	0	0	0	0	0	0.0481213	0.153451	0.10561	0.040888	0	0	0	0	0	0.0126832	0.0305816	0	0	0
ENSG00000137135.18	ARHGEF39	0.39689	0.221746	0.411223	0.118207	0.37049	0.373532	0.0700841	0.175885	0.0469204	0	0.250908	0.159778	0	0.460352	0.369635	0.163552	0.198292	0.133382	0.101505	0.282147	0.0717805	0.152198	0.122326	0.105294	0.0392076	0.133805
ENSG00000136002.19	ARHGEF4	10.0357	11.4754	14.5103	12.589	13.9304	12.1398	14.3672	12.0774	13.4192	12.0589	12.6709	11.3443	14.5808	16.5727	13.4125	13.9019	11.7389	13.9384	12.2821	12.9787	15.8922	16.5008	16.0247	16.2152	16.0359	12.6279
ENSG00000165801.10	ARHGEF40	26.3649	31.0999	25.8483	26.5965	24.4894	28.155	32.449	26.4413	27.4015	21.7501	28.9172	25.245	22.6652	33.6824	19.4322	30.3389	18.5205	34.7793	21.7729	21.6312	28.2385	33.1158	26.1931	29.4822	27.2232	31.0093
ENSG00000050327.15	ARHGEF5	0.113397	0.33262	0.293731	0.0591033	0.0740981	0	0.280337	0.293141	0.140761	0.110127	0	0	0.0962427	0.230176	0.10561	0.040888	0	0.0333455	0.0507526	0	0.0574244	0.0380495	0.107035	0.0752097	0.117623	0.217433
ENSG00000129675.16	ARHGEF6	184.1	170.856	116.082	138.715	144.676	114.534	72.0465	163.397	93.4654	148.231	122.694	88.4374	94.2216	108.95	113.32	78.9547	102.279	111.407	112.925	156.638	222.089	126.87	116.103	145.245	113.31	107.078
ENSG00000102606.18	ARHGEF7	63.7292	69.573	68.968	66.2548	62.7611	63.2204	67.0705	56.1659	66.3454	66.1312	59.4025	64.9499	79.0152	85.0883	70.0195	76.5423	63.6914	68.1248	56.4877	66.7747	64.1574	68.4638	60.2304	71.0281	65.6336	71.6526
ENSG00000131089.17	ARHGEF9	8.0512	11.6417	8.69443	8.62908	8.66947	7.51734	8.48018	8.55973	9.61868	8.31459	9.84815	10.6253	8.80621	9.28376	11.5115	11.2442	9.28007	7.336	9.43999	10.4394	8.9295	7.69869	8.25702	9.88256	8.44271	8.09521
ENSG00000117713.20	ARID1A	50.0649	56.8225	59.5099	64.7772	54.388	62.52	55.0861	50.3031	55.2253	52.035	49.9935	50.9693	52.0673	53.5543	48.1582	58.5925	53.6578	61.2556	39.0288	46.6953	56.3334	52.2293	44.8784	45.908	47.206	40.9109
ENSG00000049618.23	ARID1B	47.5134	55.1594	46.762	63.9497	54.5362	57.2905	51.0213	48.7787	50.5333	54.4578	51.248	56.8811	63.6164	54.5517	48.1582	60.2689	64.207	49.4847	47.3014	49.4227	56.2329	59.0022	46.4075	53.5644	48.7874	44.6742
ENSG00000189079.17	ARID2	4.98948	8.14918	6.52082	7.86073	5.40916	7.51734	5.18623	6.80088	6.09965	6.44243	6.0218	8.1487	6.40014	5.29405	5.75575	6.37853	5.79013	5.46865	4.97376	5.07864	8.01071	7.71137	7.17138	6.97946	5.44986	7.9614
ENSG00000116017.11	ARID3A	2.43804	2.93814	1.76239	3.25068	1.63016	2.47465	2.87345	2.75553	1.17301	0.825952	1.6309	1.99723	1.78049	3.22246	1.32013	1.39019	2.1019	1.4672	1.72559	2.63337	2.59846	2.77762	2.95112	4.06133	2.73147	2.42522
ENSG00000179361.17	ARID3B	2.09785	3.04901	2.70232	2.95516	1.7413	2.80149	3.01362	1.8761	2.20526	1.8171	3.07363	2.71623	1.20303	2.60866	2.42903	2.61683	2.5778	2.60095	2.13161	3.05659	2.23955	2.65078	2.58414	2.72259	2.62691	1.90672
ENSG00000205143.3	ARID3C	0.0566986	0	0	0	0	0	0	0	0	0	0	0	0	0.0767253	0.052805	0	0	0	0	0	0.0143561	0	0.0152908	0	0	0
ENSG00000032219.19	ARID4A	1.41747	5.76541	1.05743	2.54144	1.25967	1.91435	2.6632	1.81748	1.73605	1.98229	3.7009	3.83468	5.1971	2.99229	2.58745	3.63903	2.22087	1.16709	3.45118	3.10361	2.46925	3.05665	4.22026	4.24183	1.84276	3.29495
ENSG00000054267.22	ARID4B	2.83493	9.14704	2.34985	4.07812	3.37146	3.50187	4.69564	2.63827	4.26976	4.01963	6.14725	4.95313	7.45881	2.91556	2.69306	4.53857	4.12447	2.70098	6.59784	3.95005	5.42661	5.87231	7.26312	5.85132	4.61343	5.82052
ENSG00000196843.17	ARID5A	20.2981	12.7504	8.63569	11.4069	11.1147	12.7001	15.7689	9.02875	30.4983	8.92028	12.1063	13.3415	7.94002	13.7338	14.627	20.5258	9.79563	29.0105	14.8705	19.6562	5.15384	16.1203	9.66377	11.9583	12.468	8.5468
ENSG00000150347.16	ARID5B	18.6538	24.2258	9.22315	16.9035	8.41013	14.7545	12.3348	7.32853	28.1992	16.7393	26.9726	14.7795	18.0455	12.1993	15.8415	39.8249	19.2343	6.36898	39.7393	8.04118	11.1116	31.9616	10.6424	15.2977	15.3171	17.01
ENSG00000166233.15	ARIH1	67.3013	71.2361	71.6703	81.5625	72.0604	74.0528	56.9784	62.0287	67.0962	70.8667	61.7234	75.0959	77.2829	67.595	68.5409	77.4418	80.9032	73.5601	75.9259	74.6748	91.2331	99.4108	64.8941	79.241	72.5864	77.4732
ENSG00000177479.19	ARIH2	200.827	196.8	208.373	234.699	204.77	205.023	206.188	199.747	218.461	210.673	267.217	213.464	221.791	205.394	191.841	226.356	198.847	263.629	203.264	226.094	195.588	222.019	194.606	198.042	180.015	165.116
ENSG00000221883.3	ARIH2OS	0.39689	1.0533	0.293731	0.413723	0.222294	0.326841	0.280337	0.527654	0.187682	0.440508	0.43909	0.479335	0.481213	0.460352	0.264025	0.327104	0.356926	0.3668	0.456773	0.42322	0.373259	0.317079	0.59634	0.300839	0.483561	0.250885
ENSG00000120805.14	ARL1	43.3744	46.7331	42.2972	45.5095	41.9765	41.1353	39.6676	46.1404	40.1169	44.4913	41.4626	45.2972	42.9242	39.8972	49.0031	49.6789	44.4967	35.8797	47.4537	47.6828	61.6308	51.5952	41.5298	47.7131	38.3059	44.6407
ENSG00000175414.7	ARL10	15.3086	17.0745	10.7505	17.8492	13.5229	12.2332	12.7553	10.6117	18.299	13.3254	15.3681	13.5013	15.447	18.1072	13.1484	8.62736	13.5632	18.8402	10.658	14.3425	8.74287	11.5797	7.2937	11.9734	6.95282	10.8048
ENSG00000152213.4	ARL11	0	0.0554366	0	0	0	0	0.210252	0	0.0938408	0	0	0.0798892	0.0481213	0.153451	0.052805	0	0.0793168	0	0.0507526	0.0940489	0.0287122	0.0507327	0.0917447	0.0300839	0.0130692	0.150531
ENSG00000169379.16	ARL13B	0.340192	0.831549	0.0587462	0.118207	0.222294	0.0933831	0.280337	0.175885	0.0938408	0.220254	0.376362	0.559225	0.433092	0.690528	0.42244	0.081776	0.118975	0.133382	0.558279	0.141073	0.559888	0.405862	0.856284	0.676888	0.313661	0.418141
ENSG00000179674.4	ARL14	0	0	0	0	0	0	0	0	0.0469204	0	0	0	0	0	0	0	0	0	0	0	0	0.0126832	0	0	0	0
ENSG00000152219.5	ARL14EP	11.1129	18.0723	10.5156	15.1895	11.3	14.1475	13.6664	14.4812	14.2169	14.9773	17.0618	17.8153	18.8636	12.9666	12.8844	17.7863	14.277	8.36971	16.6976	17.0699	16.1219	16.1837	13.884	16.7567	10.8605	15.5883
ENSG00000268223.5	ARL14EPL	0	0	0	0	0	0	0	0	0	0	0	0	0	0	0	0.040888	0	0	0	0	0	0	0	0	0	0
ENSG00000185305.11	ARL15	1.64426	3.15989	0.998685	2.48234	2.18589	1.40075	1.54185	1.93473	0.938408	1.04621	1.50545	2.2369	1.53988	2.14831	1.16171	1.3493	2.14155	0.933673	2.23311	1.7399	1.65095	1.99126	1.07035	2.10587	1.28078	2.77646
ENSG00000214087.8	ARL16	10.9428	11.9743	12.1605	12.6481	8.41013	9.01147	12.0545	11.0221	10.9325	11.7285	11.9809	14.6996	12.4153	11.8157	10.033	10.1811	9.75597	10.137	10.3028	11.8972	11.5854	13.1398	10.1225	9.02517	11.5532	10.1357
ENSG00000185829.17	ARL17A	0.113397	0.110873	0.528716	0.413723	0.222294	0.186766	0.420505	0.410398	0.140761	0.495571	0.689998	0.239668	0.481213	0.383626	0	0.20444	0.158634	0.133382	0.304516	0.141073	0.602957	0.722941	0.214071	0.300839	0.209107	0.234159
ENSG00000228696.9	ARL17B	0.226794	0.16631	0.352477	0.650136	0.259343	0.466916	0.280337	0.293141	0.328443	0.495571	0.43909	0.639114	0.866184	0.613802	0.42244	1.3493	0.634535	0.400145	0.304516	0.282147	0.976215	1.36978	0.443433	0.691929	0.248315	0.418141
ENSG00000213465.8	ARL2	33.7357	35.8121	39.4187	34.6345	33.8999	31.0032	45.2043	41.5674	31.1082	32.1571	44.2226	35.2311	37.7753	40.8946	44.6202	52.0913	37.041	40.0812	41.6171	41.7577	36.4645	31.5811	33.9149	31.4978	34.3851	35.2576
ENSG00000102931.8	ARL2BP	22.1692	23.7269	24.5559	23.6413	23.3409	19.8906	19.7637	27.7312	19.6596	19.6577	17.3754	19.5729	30.8939	35.1402	22.759	22.6519	28.9903	24.1755	18.7785	19.4681	29.0281	23.6795	20.5967	23.9167	21.4204	22.8138
ENSG00000273003.1	ARL2-SNX15	0.0566986	0	0	0.0591033	0	0.0466916	0	0	0	0.110127	0	0	0.0481213	0	0	0	0.0396584	0	0	0	0.0287122	0.0126832	0.0305816	0.0150419	0.0261384	0.0501769
ENSG00000138175.9	ARL3	7.20072	8.09375	5.3459	6.61956	6.00194	7.1905	8.8306	7.26991	6.09965	7.21332	7.21361	9.6666	5.8708	6.13802	7.44551	7.1554	7.21783	5.90215	6.8516	8.4644	7.46518	7.25478	6.66678	7.4608	5.78966	7.8945
ENSG00000122644.13	ARL4A	0.510288	1.16417	0.587462	0.295516	0.407539	0.280149	0.350421	0.35177	0.516124	0.330381	0.125454	0.319557	0.433092	0.613802	0.369635	0.449768	0.555218	0.333455	0.609031	0.376196	0.51682	0.228297	0.97861	0.842349	0.379007	0.585397
ENSG00000188042.8	ARL4C	0.510288	0.776113	0.411223	0.591033	0.555735	0.466916	1.12135	0.35177	0.750726	0.715825	0.627271	0.399446	0.769941	1.99486	0.31683	0.776872	0.594876	0.233418	0.20301	0.564293	0.215342	0.317079	1.23855	0.496384	0.235246	0.602123
ENSG00000175906.5	ARL4D	0.850479	1.94028	0.528716	0.650136	0.815079	1.02721	1.05126	1.75885	0.891487	0.330381	1.31727	1.03856	0.72182	0.690528	0.686465	0.899536	1.34839	0.800291	1.21806	1.17561	1.16284	0.583426	1.02448	1.12815	1.09781	1.20425
ENSG00000162980.17	ARL5A	8.67489	8.42637	7.51951	11.0523	8.59537	8.8247	9.11094	7.32853	9.52484	12.2241	9.84815	6.87047	9.43178	7.2889	9.08246	5.19277	12.77	10.8039	12.6882	8.41738	17.0263	17.7691	9.83197	11.9884	11.6839	11.641
ENSG00000165997.5	ARL5B	1.53086	2.10659	0.704954	1.65489	1.33377	0.88714	1.61194	1.23119	1.17301	2.09241	1.38	1.5179	2.16546	1.68796	1.16171	1.3493	2.18121	0.766945	1.97935	2.1161	2.39747	2.43517	1.88077	2.31646	1.31999	2.17433
ENSG00000141748.13	ARL5C	0.113397	0	0.0587462	0	0.037049	0	0	0.175885	0	0	0	0.0798892	0.0481213	0	0.158415	0.040888	0	0	0.0507526	0	0.0143561	0	0	0	0.0392076	0.0501769
ENSG00000113966.10	ARL6	0.510288	1.21961	0.293731	0.827446	0.740981	0.840448	0.560673	0.703539	0.891487	1.15633	1.19181	0.958671	0.866184	1.2276	0.792075	0.735984	1.50702	0.533527	0.812042	0.940489	0.947503	0.862456	0.733957	0.857391	0.810291	0.819556
ENSG00000170540.15	ARL6IP1	5.72656	14.469	7.40202	10.5795	7.07636	7.84418	9.04085	6.33185	7.41342	6.99306	9.40906	9.82638	8.03626	8.51651	8.34319	7.97316	8.92314	7.23596	8.06967	8.6525	6.76173	7.55918	7.11021	8.70929	6.63916	9.7176
ENSG00000182196.13	ARL6IP4	0.283493	0.443493	0.411223	0.17731	0.111147	0.373532	0.490589	0.410398	0.656885	0.605698	0.627271	0.639114	0.673699	0.613802	0.158415	0.61332	0.23795	0.3668	0.507526	0.42322	0.473752	0.507327	0.489305	0.61672	0.575045	0.501769
ENSG00000144746.7	ARL6IP5	123.093	122.57	99.5748	95.2153	93.5858	82.3172	100.15	98.4955	107.072	107.869	133.734	111.046	114.625	86.5461	143.788	138.651	134.64	115.809	96.8867	105.006	130.928	111.346	121.21	108.242	98.4243	110.155
ENSG00000177917.10	ARL6IP6	4.0823	3.99144	4.81719	4.96467	4.74228	4.57577	3.85463	3.28318	6.61577	5.39622	5.01817	4.23413	5.72644	5.4475	2.69306	2.73949	5.55218	4.4016	4.66924	3.99708	3.73259	5.28889	5.6423	7.0998	4.27363	3.9807
ENSG00000143862.8	ARL8A	26.9318	21.7312	25.0846	26.1236	26.8976	26.3807	32.449	29.6073	24.9147	19.6026	20.7627	27.9612	22.1358	25.5495	20.8052	27.7629	21.4949	34.846	22.9402	22.9479	19.4238	27.2181	25.765	27.6621	24.4133	22.8974
ENSG00000134108.13	ARL8B	36.4572	38.2513	36.4814	44.2092	36.7897	38.0069	25.791	34.063	31.5305	38.6546	29.2308	33.873	33.5887	29.3091	35.2738	33.201	48.9385	37.8804	37.2524	37.5725	51.481	45.837	30.8109	38.2065	36.1102	40.1583
ENSG00000196503.4	ARL9	0	0.0554366	0	0	0.0740981	0	0	0	0.0469204	0	0.125454	0.319557	0.0481213	0	0	0.163552	0.0793168	0.100036	0.0507526	0.141073	0.0717805	0.0380495	0.0611631	0.0601678	0	0.0334513
ENSG00000104442.10	ARMC1	8.56149	13.9146	6.40333	11.8798	10.4478	9.9453	8.26993	8.67698	9.24332	10.2969	10.7263	9.98615	13.8589	10.1277	11.7227	9.69045	12.4527	3.70135	13.0942	13.1198	13.8824	10.9202	11.6516	12.4547	11.7884	12.8787
ENSG00000170632.14	ARMC10	5.89666	5.98715	4.5822	6.14674	4.92752	5.41622	4.62555	4.16261	5.34892	5.34116	5.01817	5.11291	4.81213	5.14059	4.38282	5.27455	5.11593	4.66836	6.19182	4.74947	6.28798	6.35427	6.77382	8.27307	4.49581	4.80026
ENSG00000157343.8	ARMC12	0.0566986	0.0554366	0	0.17731	0.148196	0	0.0700841	0.117257	0.328443	0.16519	0.313635	0.319557	0.0481213	0	0.21122	0.286216	0.0396584	0.0333455	0.456773	0.141073	0.244054	0.152198	0.168199	0.165461	0.209107	0.150531
ENSG00000118690.13	ARMC2	0.510288	1.21961	0.234985	0.531929	0.222294	0.373532	0.350421	0.35177	1.03225	0.715825	0.43909	0.719003	0.384971	0.920703	0.686465	0.572432	0.475901	0.3668	0.20301	0.611318	0.77523	0.52001	0.458723	0.406133	0.405146	0.418141
ENSG00000165309.14	ARMC3	0	0.0554366	0	0	0	0	0	0	0	0	0	0	0	0	0	0	0	0	0	0	0	0	0	0.0150419	0	0
ENSG00000169126.16	ARMC4	0	0.0554366	0	0	0	0	0	0	0	0	0	0	0	0	0	0	0	0	0	0	0	0.0126832	0.0305816	0.0150419	0	0
ENSG00000140691.17	ARMC5	10.8294	15.2451	14.2753	9.39742	14.1527	10.2721	18.6424	16.0055	13.0439	18.3912	13.7372	15.8181	11.5972	16.7261	15.9999	16.6005	15.784	11.9043	9.89676	10.1573	13.6957	15.4735	20.3673	17.0876	12.8993	13.9325
ENSG00000105676.14	ARMC6	18.7672	18.3495	27.3757	19.0904	19.9694	18.3031	22.2868	22.3374	19.9412	17.2349	24.4008	22.4489	25.793	23.0943	25.6104	24.5737	19.2343	15.5723	23.2954	18.6687	23.8886	18.4667	24.8322	24.3529	22.4006	18.1808
ENSG00000125449.7	ARMC7	2.72153	4.15775	3.93599	2.48234	3.26031	2.28789	4.13496	3.92809	2.25218	2.36773	3.07363	2.71623	2.2617	3.52936	3.96038	3.80258	3.45028	2.9344	2.63914	2.4923	3.71823	2.58737	4.05206	3.00839	3.42413	3.47893
ENSG00000114098.18	ARMC8	43.9981	49.8375	40.0061	47.3417	51.387	43.7033	31.6079	36.1736	51.0025	51.154	41.4626	50.3302	48.795	41.892	52.541	48.6567	55.1648	41.4151	38.3182	39.5005	54.826	48.8556	41.4227	41.9971	45.9514	47.4674
ENSG00000135931.17	ARMC9	0.453589	1.44135	0.7637	0.236413	0.407539	0.373532	1.26151	0.879424	0.750726	1.15633	0.689998	0.719003	0.769941	0.690528	1.0033	0.327104	0.396584	0.133382	0.862794	0.235122	0.760874	0.380495	0.749248	0.300839	0.392076	0.485044
ENSG00000126947.13	ARMCX1	30.4472	16.631	14.804	15.1895	14.2639	14.381	15.6288	12.8396	25.2901	11.8937	16.9363	17.6555	10.0574	9.36049	16.0527	16.1508	17.41	27.9435	14.4137	19.8443	19.1654	18.0482	14.8779	15.7339	12.1152	13.7987
ENSG00000184867.14	ARMCX2	6.74714	7.70569	5.93336	5.61481	6.37243	5.36953	7.499	6.56637	6.19349	4.84559	6.33543	5.83191	5.29335	5.52422	4.48843	4.37501	5.15559	7.40269	5.17677	6.11318	6.56074	6.89965	5.24474	5.49031	3.18889	3.9807
ENSG00000102401.20	ARMCX3	26.7617	32.763	17.2126	20.8043	31.1212	21.0112	18.1518	23.6858	33.7358	30.6704	25.7181	23.7271	18.8154	21.1762	14.2574	12.2664	23.4778	21.3077	39.9423	31.4594	52.2993	47.4605	27.7986	27.4816	19.8783	23.2988
ENSG00000196440.11	ARMCX4	3.9689	9.5351	4.05349	5.20109	3.9272	4.38901	4.13496	2.87279	7.83571	7.59876	8.96997	11.2644	2.64667	3.37591	4.01318	6.86918	4.4814	4.7684	5.68429	6.11318	5.84294	7.90162	3.28752	3.45965	6.10332	9.63397
ENSG00000125962.14	ARMCX5	2.66484	4.76755	4.46471	3.13247	3.9272	4.66916	2.73328	3.34181	5.20816	4.40508	2.69726	3.91457	4.76401	4.37334	4.2244	3.96613	4.28311	1.60058	3.24817	4.4203	2.78508	3.44982	4.22026	4.60284	2.83602	2.77646
ENSG00000286237.1	ARMCX5-GPRASP2	0	0	0	0	0.037049	0	0	0	0.0469204	0	0	0	0	0	0	0.040888	0.0396584	0	0	0	0.0287122	0.0253664	0	0.0150419	0.0522769	0.0167256
ENSG00000198960.11	ARMCX6	3.9689	3.71425	1.5274	2.06861	3.33441	2.28789	3.36404	1.70022	4.31668	3.02849	2.50908	2.39668	2.11734	2.45521	2.0594	2.00351	0.912143	3.90142	2.18236	2.72742	4.27812	3.95715	2.78292	2.76772	1.43761	1.80637
ENSG00000198520.12	ARMH1	0.0566986	0.221746	0	0	0	0.0466916	0.140168	0	0.0938408	0.0550635	0.125454	0.0798892	0.144364	0	0	0	0	0.0333455	0.0507526	0	0.0287122	0.0507327	0.107035	0.0451258	0.104554	0.200708
ENSG00000260286.4	ARMH2	0	0	0	0	0	0	0	0	0	0	0	0	0.0481213	0	0	0	0	0	0	0	0	0	0	0	0	0
ENSG00000120029.13	ARMH3	34.5862	32.5413	35.0127	34.93	31.0841	37.0731	34.5515	41.2157	32.2812	44.6014	37.9499	47.9335	48.795	50.562	42.1912	40.0293	32.5596	26.9098	37.3032	45.2375	33.2057	41.3725	32.233	42.8996	29.079	27.7144
ENSG00000139971.15	ARMH4	0.963877	1.38592	0.528716	0.650136	0.518686	0.186766	0.560673	0.703539	0.469204	0.440508	0.43909	0.319557	0.529335	1.2276	0.42244	0.367992	0.436243	0.666909	0.406021	0.376196	0.789586	0.469278	0.428142	0.496384	0.548907	0.635574
ENSG00000254636.1	ARMS2	0	0	0	0	0.037049	0	0	0	0.0469204	0	0	0	0	0	0	0	0	0	0	0	0	0	0.0152908	0	0	0
ENSG00000146476.11	ARMT1	13.551	16.631	13.2179	16.0761	12.3744	12.3733	9.11094	11.9602	10.4163	14.4817	10.0991	12.7024	12.7522	11.4321	14.0989	11.8575	14.515	8.0696	12.8912	15.5651	19.3951	15.6384	12.5231	14.3801	13.4613	17.194
ENSG00000143437.21	ARNT	50.3484	53.8844	63.1521	68.2643	53.0913	57.9909	49.6196	47.3716	59.3543	49.6673	49.6171	52.0079	56.9757	49.3344	49.9007	56.6299	51.1593	56.854	44.1548	47.7298	58.2284	64.4813	54.4352	54.497	53.7406	46.7816
ENSG00000172379.21	ARNT2	20.4682	21.2322	29.2556	27.7194	31.4176	32.2639	31.1174	25.2688	20.9265	19.5475	17.7518	21.0908	36.5241	27.2375	35.0625	27.6812	33.67	20.5741	22.7372	24.5468	32.4304	23.3244	14.985	14.2748	21.5381	20.8401
ENSG00000133794.18	ARNTL	4.36579	10.2558	5.99211	1.95041	2.37114	2.98826	3.9948	2.05199	17.5482	11.233	13.4863	3.75479	9.09493	2.14831	10.0858	6.78741	12.9683	7.56942	4.00946	2.16312	18.7778	6.03719	4.11322	2.19612	7.58014	9.14892
ENSG00000029153.14	ARNTL2	0	0.0554366	0.0587462	0.118207	0.0740981	0.0466916	0.140168	0.0586283	0.140761	0	0.0627271	0	0.0481213	0	0.052805	0.081776	0	0	0.20301	0.0470244	0.272766	0.0887823	0.168199	0.300839	0.0653461	0.117079
ENSG00000241685.10	ARPC1A	4.98948	5.65454	3.11355	5.26019	5.00162	5.32284	6.37766	4.04535	4.92664	5.50635	4.45362	5.51236	4.23468	4.14317	5.54453	5.35633	4.0055	4.06815	5.58279	3.95005	5.06771	4.92107	5.85637	5.53544	4.2867	5.25185
ENSG00000130429.15	ARPC1B	0.453589	0.33262	0.469969	0.35462	0.333441	0.233458	0.770926	0.469026	0.187682	0.0550635	0.125454	0.559225	0.240607	0.843978	0.31683	0.286216	0.396584	0.400145	0.710537	0.188098	0.301478	0.228297	0.443433	0.240671	0.300592	0.618849
ENSG00000163466.16	ARPC2	254.577	211.823	247.733	222.878	215.736	180.51	163.997	168.322	221.84	219.593	200.915	192.054	176.124	188.744	244.804	326.572	248.936	244.289	166.773	184.9	225.477	172.555	165.92	196.779	161.287	182.744
ENSG00000111229.16	ARPC3	13.9479	14.5244	11.5142	13.712	11.7445	12.0464	14.8578	13.3086	13.8884	13.2152	14.239	14.8594	11.7416	13.0433	13.7821	16.6005	13.9201	14.5386	14.363	13.7311	13.9541	12.7846	11.0247	11.5673	10.9389	12.2097
ENSG00000241553.12	ARPC4	19.1074	17.1299	13.6291	16.7262	18.154	17.2759	20.1141	17.4126	17.3136	15.583	17.8772	18.1349	19.1523	21.5598	16.792	24.0012	15.5461	21.2077	19.083	15.5181	18.2753	16.1457	17.4315	16.6966	16.2189	17.2609
ENSG00000250151.9	ARPC4-TTLL3	0	0	0	0	0	0	0	0	0	0	0	0	0	0	0	0	0	0	0	0.0470244	0	0	0	0	0	0
ENSG00000162704.16	ARPC5	5.15957	9.47966	3.52477	7.44701	4.11244	3.3151	6.93833	4.27986	6.19349	5.17597	4.70453	5.59225	4.90838	6.59838	3.74916	5.02922	5.94876	4.53498	5.12601	5.50186	6.08699	4.31228	4.52607	5.03905	4.61343	6.57318
ENSG00000136950.13	ARPC5L	50.9721	40.8568	43.1784	35.6984	42.9769	34.1782	42.1206	48.0752	36.8794	35.7362	37.7617	32.5948	38.1121	41.5084	47.0493	37.0854	40.6102	41.5818	40.5006	35.9737	51.481	33.6992	31.6672	29.6627	36.3063	35.9099
ENSG00000242498.8	ARPIN	13.3809	21.5648	15.509	16.4898	13.9304	17.9763	14.7177	13.6018	16.516	22.1355	14.3018	16.617	19.2004	20.4857	14.7326	18.5631	15.5064	16.606	16.1393	22.9479	19.151	24.4151	16.3611	22.3523	17.3167	21.7601
ENSG00000128989.10	ARPP19	126.835	120.741	110.443	133.041	111.555	106.877	93.7025	97.7333	97.9229	110.017	108.455	123.748	104.905	101.277	94.8906	121.396	119.015	145.653	148.299	122.781	129.463	128.722	114.375	109.821	91.9942	114.136
ENSG00000172995.16	ARPP21	28.7462	58.9291	26.0833	43.9137	25.0822	32.1705	41.63	28.1416	36.5979	31.1659	50.0562	48.4129	40.1332	31.6875	36.8579	77.3192	35.9305	32.5452	46.5401	59.3448	74.9102	104.345	41.7591	43.2005	53.6099	33.468
ENSG00000120500.18	ARR3	0	0	0.0587462	0	0	0	0	0	0	0	0	0	0	0	0.052805	0	0	0	0	0	0	0	0	0	0	0
ENSG00000137486.17	ARRB1	7.65431	8.53724	13.1591	13.4164	5.55735	4.76254	11.7041	6.97676	4.8328	5.28609	6.14725	5.11291	5.6302	8.90013	6.3366	5.31544	3.92618	4.7684	3.9587	5.9721	4.56524	4.74351	6.65149	7.58114	4.78333	5.78707
ENSG00000141480.18	ARRB2	4.70599	7.42851	6.46208	6.38315	4.74228	4.66916	8.97077	5.62831	6.94422	6.66268	7.40179	4.39391	5.34147	5.52422	4.85806	5.39721	4.56072	4.20153	3.90795	4.37327	6.13006	5.60597	5.3059	4.40729	7.30569	6.80733
ENSG00000197070.14	ARRDC1	9.97896	10.034	8.98816	7.09239	7.66915	6.58351	9.7417	8.61836	6.94422	8.42471	7.27634	8.1487	7.17008	10.7415	10.9834	13.493	7.5351	10.3704	7.76515	8.22928	11.7146	12.5563	12.3702	10.77	11.3702	12.7449
ENSG00000105643.10	ARRDC2	51.8225	59.0954	105.156	90.1325	39.1979	172.385	30.4165	72.6991	66.0639	41.8482	149.667	106.173	58.6118	127.364	26.7193	184.977	54.8872	137.85	70.5461	100.115	89.2663	127.301	91.0107	112.754	77.5397	91.2551
ENSG00000113369.9	ARRDC3	16.556	19.2919	20.6199	27.5421	20.7475	19.8906	12.6151	18.4679	13.7946	8.53484	14.5527	14.6996	14.292	16.189	15.0494	15.7828	15.903	9.83691	10.252	16.0824	40.8431	29.3489	18.7159	24.7891	24.9622	23.3992
ENSG00000140450.9	ARRDC4	20.2981	12.5287	12.8654	10.5204	30.195	14.1009	21.7962	9.14601	14.8268	16.1887	9.78542	15.4985	9.96112	11.5855	19.1154	9.97667	14.1581	21.2744	12.2314	11.2859	19.8545	16.7672	13.8534	6.72375	20.7278	11.156
ENSG00000205784.4	ARRDC5	0	0.0554366	0	0	0	0.0466916	0	0	0	0	0	0	0.0481213	0.0767253	0	0	0.0396584	0	0	0.0470244	0	0	0.0458723	0.0150419	0.0261384	0.0167256
ENSG00000100299.18	ARSA	8.61819	12.1961	8.63569	8.51087	5.8167	9.66515	10.022	9.73229	8.53951	11.5633	8.90724	10.785	10.7792	13.3502	8.97685	15.0059	6.94022	6.9692	8.22192	9.64001	9.63295	10.0958	10.6118	12.906	10.2332	11.1393
ENSG00000113273.17	ARSB	7.31412	6.98501	5.58089	5.31929	4.55703	2.56804	5.32639	7.26991	3.19059	2.80824	5.14362	5.11291	2.64667	4.37334	3.96038	3.80258	5.15559	5.60204	4.11096	5.54888	6.43154	5.04791	3.40984	4.40729	3.69859	4.4992
ENSG00000006756.16	ARSD	1.70096	2.2729	2.34985	2.89606	1.25967	0.980523	3.57429	2.05199	1.36069	0.991143	1.06636	2.87601	1.588	2.30176	1.10891	2.16706	0.75351	1.20044	1.01505	1.45776	1.20591	1.17954	2.29362	1.89529	1.48989	1.94017
ENSG00000062096.15	ARSF	0	0	0	0	0	0	0	0	0	0	0	0	0	0	0	0	0	0	0.0507526	0	0	0	0	0	0	0
ENSG00000141337.12	ARSG	1.47416	1.94028	1.76239	2.48234	2.22294	1.21398	1.12135	1.28982	2.20526	1.43165	2.25817	2.31679	1.73237	1.84141	2.53464	2.69861	1.58634	1.00036	1.42107	1.59883	1.36383	1.87711	1.17739	2.10587	1.46375	2.24124
ENSG00000183876.9	ARSI	0.680383	0.16631	0.411223	0.236413	0.222294	0.140075	0.140168	0.234513	1.07917	0.440508	0.752725	0.878782	0.481213	0.920703	0.63366	0.531544	0.23795	0.333455	3.50193	5.03162	4.82365	3.48787	0.489305	0.646804	0.117623	0.351238
ENSG00000180801.14	ARSJ	0.113397	0.443493	0.176239	0	0.0740981	0.0933831	0.350421	0.234513	0.187682	0	0.313635	0.159778	0.240607	0.153451	0.10561	0.122664	0.277609	0.0333455	0.152258	0.0470244	0.143561	0.0887823	0.259943	0.150419	0.104554	0.133805
ENSG00000164291.17	ARSK	0.850479	1.99572	1.99737	1.41848	1.14852	1.35406	1.61194	1.99336	1.07917	2.31267	1.06636	1.11845	2.40607	1.99486	1.47854	1.59463	1.86395	0.700255	1.72559	1.17561	2.2252	1.69955	2.26304	2.19612	1.56831	1.45513
ENSG00000157399.16	ARSL	0.113397	0.0554366	0	0	0	0.0933831	0.0700841	0.0586283	0	0	0.0627271	0	0.0481213	0	0.052805	0	0.0793168	0.0666909	0	0	0.0287122	0.0507327	0.0152908	0.0150419	0	0
ENSG00000129744.3	ART1	15.989	27.1085	32.6629	27.2466	28.3055	36.7929	24.1089	23.4513	16.2345	35.571	34.3117	36.03	32.1932	33.3755	28.3563	31.1158	29.4662	12.4045	17.9664	28.1206	11.1116	16.1711	12.7219	14.2146	16.428	17.0936
ENSG00000156219.16	ART3	95.5939	136.374	97.2837	208.339	110.851	205.163	134.772	112.801	142.779	172.844	134.299	193.412	184.401	135.574	125.465	210.205	160.815	134.249	136.981	144.412	95.9706	233.18	181.899	266.588	137.998	134.742
ENSG00000111339.12	ART4	0	0.33262	0	0.118207	0.037049	0	0.280337	0.117257	0.0469204	0.0550635	0.250908	0	0	0.0767253	0	0	0	0	0.101505	0	0.0143561	0.0253664	0.107035	0.0150419	0.0392076	0.0501769
ENSG00000167311.14	ART5	4.0256	7.37307	6.8733	7.38791	6.22424	8.8714	10.022	9.26327	4.41052	10.7924	9.34633	10.1459	7.98814	6.29147	6.97026	10.6718	7.69373	4.90178	6.09031	9.31084	5.78551	11.9095	9.48028	10.3789	9.3837	15.6385
ENSG00000117407.17	ARTN	0.510288	0.388056	0.0587462	0.0591033	0.0740981	0.140075	0.420505	0.0586283	0.375363	0.330381	0.250908	0.319557	0.0962427	0.383626	0.21122	0.20444	0.515559	0.3668	0.152258	0.376196	0.617313	0.164881	0.137617	0.150419	0.130692	0.150531
ENSG00000173409.14	ARV1	11.3964	12.5287	12.043	12.1162	10.6331	10.5523	9.7417	10.0841	12.7154	13.1602	11.4163	12.4627	13.8108	13.0433	17.0032	13.493	13.3252	8.4364	12.5866	13.402	13.021	10.2226	10.1378	10.8001	7.99836	10.8549
ENSG00000099889.14	ARVCF	29.3699	19.4583	23.4397	23.7004	16.4127	18.3965	26.0713	17.9402	47.718	30.7805	20.5118	19.0935	22.617	26.547	26.7721	30.0936	14.6736	40.4147	21.4176	27.8385	27.9801	29.9957	29.9088	18.8024	19.1595	19.0672
ENSG00000004848.8	ARX	14.2314	10.921	11.1618	13.18	13.4488	10.0387	7.56909	10.2599	12.8093	14.2614	9.91088	10.4655	12.1266	13.8106	12.5676	13.5748	13.008	14.8721	9.43999	11.4269	13.8824	12.29	12.9819	25.105	9.52746	12.1094
ENSG00000214435.8	AS3MT	0	0	0.0587462	0	0	0.0466916	0	0	0	0	0	0	0	0	0.10561	0	0	0	0	0	0	0	0.0152908	0.0300839	0	0.0334513
ENSG00000104763.19	ASAH1	115.552	101.449	80.071	92.3193	94.438	72.7921	88.8667	86.3594	83.5183	79.7319	78.2834	68.4651	81.6619	84.3211	107.722	76.0516	91.6109	87.5985	68.5668	76.8379	111.303	105.867	72.6924	81.753	78.0886	89.2313
ENSG00000188611.15	ASAH2	0.170096	0.277183	0.469969	0.472826	0.666883	0.373532	0.0700841	0.117257	0	0	0.313635	0.639114	0.481213	0.690528	0.73927	0.735984	0.277609	0.166727	0	0.141073	0.545532	0.469278	0.351688	0.255713	0.143761	0.200708
ENSG00000204147.10	ASAH2B	1.36077	1.6631	0.704954	1.06386	1.29672	0.793757	1.89227	1.75885	1.59529	2.03735	1.19181	1.91734	1.20303	1.76468	1.42574	1.47197	0.832827	0.600218	0.9643	1.08156	1.32076	0.83709	1.1621	1.18831	0.862568	1.15407
ENSG00000153317.15	ASAP1	5.38637	11.0319	4.28847	5.79212	4.70523	6.0699	4.62555	4.92477	4.45744	6.938	5.51998	8.30848	6.35202	5.14059	6.17819	6.91007	4.4814	3.70135	5.7858	6.39532	6.90529	7.69869	4.54136	6.57333	5.44986	8.01158
ENSG00000151693.11	ASAP2	3.51531	7.09589	3.8185	3.6053	2.70458	2.38127	3.50421	2.52102	2.7683	3.469	3.0109	2.39668	3.89783	4.29662	2.95708	2.65772	2.73643	3.10113	3.04516	3.05659	5.11077	2.85372	2.87467	3.5499	2.3786	4.13123
ENSG00000088280.19	ASAP3	26.5917	30.9336	42.6497	35.8166	26.5271	23.766	25.861	21.4579	27.9176	26.7609	19.4454	18.2147	22.5208	25.0124	47.8413	49.1474	24.8658	21.141	33.243	24.8289	57.4244	35.4622	33.288	24.0069	39.7304	24.7205
ENSG00000065802.12	ASB1	63.5592	67.3001	56.1613	63.3587	60.2417	67.0491	58.4502	67.0121	65.0317	70.261	55.7016	70.3025	55.4358	60.7664	66.2703	57.8565	57.8616	62.7228	48.3165	57.4639	60.0947	56.9982	46.4228	56.6028	51.728	59.2422
ENSG00000146926.11	ASB10	76.4864	79.2189	84.8295	54.2568	64.3912	54.5357	70.0141	78.9723	70.146	77.6395	75.3352	62.3935	61.3066	67.595	101.966	78.6685	56.4339	29.1439	58.6193	54.4543	75.5849	58.2792	84.1757	83.182	68.0645	73.2917
ENSG00000165192.14	ASB11	54.2039	55.991	108.857	122.403	61.0938	71.2046	73.1678	77.5652	111.952	109.026	48.488	52.647	25.793	23.8616	91.6167	103.978	112.511	54.5532	73.5405	94.4721	65.1337	66.1047	74.8178	91.9063	73.9456	69.6456
ENSG00000198881.10	ASB12	50.1216	48.2853	57.6887	60.5217	56.9814	48.3258	57.2587	59.5663	51.3309	51.6496	46.0417	45.457	70.1128	76.3417	48.1582	43.5048	66.2295	59.9218	56.9952	49.3757	62.1189	43.8077	39.542	34.6867	61.7912	57.9878
ENSG00000196372.13	ASB13	17.7467	18.5158	12.9242	16.017	15.0419	13.0736	14.5074	17.2953	15.8122	17.4551	14.9918	16.6968	17.0831	19.0279	13.2541	19.5853	12.6114	14.3385	15.1243	16.5996	14.3848	14.7379	15.7342	17.8698	15.1603	17.6455
ENSG00000239388.9	ASB14	18.0869	17.5734	20.4437	19.6223	19.9324	16.4821	9.39127	17.1781	16.4221	21.0893	15.4309	18.055	19.6335	23.0943	24.6071	12.3891	29.0696	5.1352	19.3875	25.5343	17.7298	20.5214	22.0799	27.2861	16.4803	25.5902
ENSG00000146809.13	ASB15	52.4462	73.6198	113.85	182.215	119.15	138.3	82.3489	95.9745	94.7323	101.702	90.5779	74.5367	145.134	115.855	93.0952	85.6603	119.174	41.2817	125.004	113.282	100.349	171.286	109.146	166.168	104.305	96.4568
ENSG00000161664.7	ASB16	40.256	45.6243	69.2617	68.0279	43.6438	55.9365	46.3256	51.1825	41.243	50.5483	44.7244	44.5782	51.4898	66.1372	42.8249	57.1205	35.2563	33.8123	35.0193	50.081	34.3111	50.0732	50.0008	63.2514	32.5554	31.21
ENSG00000182177.14	ASB18	2.55144	1.77397	1.87988	1.65489	1.9636	1.07391	1.26151	1.93473	2.2991	1.6519	3.13635	1.99723	1.44364	1.84141	2.53464	1.26753	2.06224	1.36716	2.08086	3.57386	1.22027	0.875139	1.59024	1.66966	1.89504	1.89
ENSG00000100628.12	ASB2	603.16	498.32	833.726	572.592	712.527	709.432	983.701	561.19	759.594	736.034	538.136	479.575	650.119	628.61	830.57	668.028	801.853	352.595	527.979	604.217	692.108	631.445	936.897	696.006	661.629	642.465
ENSG00000115239.23	ASB3	3.62871	5.15561	4.69969	6.67867	3.40851	4.15555	3.71446	4.16261	4.22284	3.96457	4.89271	5.03302	3.84971	4.68024	4.64684	4.57945	5.63149	4.0348	4.66924	4.98459	5.05335	4.4518	3.66979	4.31704	4.05146	3.94725
ENSG00000005981.13	ASB4	27.3854	28.1064	30.2543	43.8546	30.195	55.6096	21.0953	27.6139	30.4044	22.576	38.1381	34.1926	32.9631	29.5392	22.6005	39.8658	39.3808	23.6419	34.055	37.3844	27.2622	55.0957	26.6212	43.7119	27.5238	28.6845
ENSG00000164122.9	ASB5	204.172	148.127	108.328	136.588	156.643	121.818	159.932	110.456	246.848	142.064	128.904	101.539	206.729	162.274	154.138	140.696	181.239	179.532	207.172	160.683	137.072	124.853	148.106	183.542	118.943	119.655
ENSG00000148331.12	ASB6	10.1491	12.4732	11.1618	11.7615	10.3737	11.0659	13.1057	10.4358	9.61868	9.52598	9.53451	11.3443	7.8919	9.89756	9.66332	11.5713	10.2715	13.6716	8.7802	8.22928	12.4037	11.3388	11.6974	9.74718	12.1544	11.1393
ENSG00000183475.12	ASB7	2.66484	4.93386	4.05349	4.78736	4.03834	4.66916	3.22387	3.45907	3.23751	4.18482	4.20271	3.83468	4.9565	3.83626	3.1683	4.4159	4.67969	4.10149	3.04516	3.90303	5.19691	4.93376	4.9695	4.16662	4.32591	4.26504
ENSG00000177981.11	ASB8	185.008	200.015	256.486	264.487	227.703	252.601	208.781	191.714	216.021	245.308	243.632	236.232	243.35	219.895	217.979	239.604	254.329	222.081	219.454	236.58	212.126	323.358	228.536	257.578	219.89	218.972
ENSG00000102048.16	ASB9	0.226794	0.388056	0.117492	0.17731	0.222294	0.233458	0.490589	0.0586283	0	0.110127	0.0627271	0.319557	11.0198	10.6648	0.158415	0.163552	0.23795	0.233418	0.101505	0.282147	0.287122	0.177565	0.244652	0.300839	0.196038	0.317787
ENSG00000138303.18	ASCC1	18.7105	19.4583	19.68	19.3268	16.1904	17.7895	18.5723	17.1781	27.3546	18.5013	20.449	20.1321	20.9809	16.5727	20.1715	23.347	19.4723	29.2106	16.1393	18.2925	17.6293	18.1243	16.8963	18.3813	14.4284	13.0794
ENSG00000100325.15	ASCC2	52.4462	47.1766	43.2959	41.9042	45.4592	40.3415	47.7974	53.9966	44.0582	45.6476	45.5399	43.3	40.9031	48.7973	50.112	52.4184	43.188	46.6836	44.0533	42.5101	58.4581	44.8731	50.9642	49.6535	49.9113	46.33
ENSG00000112249.14	ASCC3	11.0562	11.2536	6.46208	8.33356	8.29898	6.81697	7.35883	9.08738	12.0585	10.9576	9.28361	9.42693	4.9565	5.52422	12.0923	10.1402	9.20075	8.0696	7.51139	11.0037	10.724	9.18262	5.55055	7.34047	6.02491	7.3091
ENSG00000139352.4	ASCL1	0	0	0	0	0	0.0933831	0.0700841	0	0	0.0550635	0.0627271	0	0	0	0	0	0	0.0666909	0	0.0470244	0.0143561	0.0380495	0	0.0300839	0.0392076	0.0501769
ENSG00000183734.4	ASCL2	0	0	0	0.0591033	0.037049	0.0466916	0	0	0	0	0	0	0.0481213	0	0	0.081776	0.0793168	0.0333455	0.0507526	0.0940489	0	0.0126832	0.0611631	0	0	0.0334513
ENSG00000187855.5	ASCL4	0	0	0	0	0	0	0	0	0	0	0	0	0	0	0	0	0	0	0	0	0	0.0126832	0	0.0150419	0.0261384	0
ENSG00000232237.3	ASCL5	0.113397	0.221746	0.176239	0.118207	0.148196	0.0466916	0	0.0586283	0.234602	0.110127	0.0627271	0.159778	0	0.383626	0.052805	0.040888	0.0793168	0.0333455	0.0507526	0.0940489	0.186629	0.0380495	0.107035	0.180503	0.0392076	0.0167256
ENSG00000111875.8	ASF1A	7.93781	12.0297	7.34327	12.1753	9.92914	10.1321	11.7041	10.9049	10.1817	13.2152	10.7891	12.0633	10.4905	11.9691	10.825	10.0993	13.0873	4.0348	11.7746	14.6716	13.3225	12.1885	11.4987	13.0865	10.2463	14.2168
ENSG00000105011.9	ASF1B	0.0566986	0.0554366	0.117492	0	0.0740981	0	0.140168	0	0.0469204	0.110127	0.125454	0.0798892	0.0481213	0.153451	0.10561	0.20444	0.0396584	0.0333455	0.152258	0	0.172273	0.0887823	0.152908	0.0451258	0.117623	0.183982
ENSG00000141505.12	ASGR1	0.0566986	0.0554366	0	0	0.0740981	0	0.140168	0.175885	0.140761	0.0550635	0	0.319557	0.192485	0.230176	0.052805	0.081776	0.0396584	0.0333455	0.101505	0	0.0861366	0.0507327	0.229362	0.105294	0.0522769	0.167256
ENSG00000161944.16	ASGR2	0.0566986	0.0554366	0.0587462	0	0	0.0933831	0.0700841	0	0.0469204	0	0.0627271	0	0	0	0	0.081776	0	0.0333455	0.0507526	0	0	0	0	0.0451258	0.0261384	0.0167256
ENSG00000116539.13	ASH1L	36.5706	54.9931	35.4239	50.5924	47.9044	53.7887	38.4762	39.2223	45.4659	47.4097	38.2635	44.8179	56.8794	39.8972	41.5047	42.4826	48.0263	31.0113	40.2468	41.5696	51.4236	54.3728	41.8203	45.201	40.9197	39.7401
ENSG00000129691.16	ASH2L	35.3799	39.0828	37.2451	41.0768	35.0854	38.0069	34.2011	32.4214	39.507	41.3527	37.2599	40.3441	37.8234	30.3065	45.9404	47.9207	33.8286	31.9783	31.1114	34.704	43.0109	44.3023	33.7926	38.8082	37.0251	40.0412
ENSG00000110881.11	ASIC1	0.340192	0.665239	0.704954	0.591033	0.666883	0.420224	0.490589	0.469026	0.281522	0.220254	0.188181	0.239668	0.481213	0.997429	0.264025	0.40888	0.555218	0.500182	0.406021	0.42322	0.717805	0.646842	0.626922	0.631762	0.653461	0.602123
ENSG00000108684.14	ASIC2	0.0566986	0	0	0	0	0	0	0	0	0	0	0	0	0	0	0	0	0	0	0	0	0.0126832	0.0152908	0.0300839	0	0
ENSG00000213199.8	ASIC3	2.66484	4.49037	4.28847	2.77785	2.59343	2.56804	4.27513	3.40044	3.65979	5.23103	3.38726	5.1928	4.13844	4.98714	5.01648	5.27455	4.16413	1.93404	4.51698	4.13815	5.62759	2.75225	4.46491	4.91872	3.0582	3.67964
ENSG00000072182.12	ASIC4	0	0.0554366	0	0	0	0.0466916	0	0.0586283	0.187682	0.0550635	0	0	0.0481213	0	0.10561	0	0	0	0	0	0.0287122	0.0253664	0.0611631	0	0.0130692	0.0167256
ENSG00000101440.9	ASIP	0	0.110873	0.0587462	0.118207	0	0	0	0.117257	0.0469204	0.0550635	0.0627271	0	0	0	0	0.040888	0	0.0333455	0	0	0.0717805	0.0126832	0	0.0150419	0	0
ENSG00000126522.17	ASL	3.11842	4.82299	3.0548	2.83696	2.77868	2.80149	3.0837	2.93141	2.67446	2.75317	4.01453	3.03579	2.50231	3.22246	4.27721	5.19277	2.85541	2.50091	2.79139	2.82147	3.43111	2.01663	3.54746	3.2641	2.52236	3.76327
ENSG00000196433.13	ASMT	0	0	0.0587462	0	0.037049	0.0466916	0	0	0	0	0.125454	0.239668	0	0	0.10561	0.081776	0.0793168	0	0	0.0470244	0.0430683	0.0634159	0.137617	0.0150419	0.0392076	0.133805
ENSG00000169093.16	ASMTL	15.9323	17.2408	15.8027	15.4851	13.3377	17.2292	14.7177	10.7876	14.0761	14.4266	16.9363	20.6913	14.4364	17.877	14.2574	22.8973	11.1044	12.738	15.9363	14.7187	9.25969	10.1973	15.8718	16.1851	10.6383	11.1895
ENSG00000070669.17	ASNS	0.0566986	0.16631	0.176239	0.0591033	0.259343	0	0.280337	0.0586283	0.0938408	0.16519	0.188181	0.0798892	0.0481213	0.230176	0	0.081776	0.0396584	0	0.0507526	0.0940489	0.100493	0.0380495	0.152908	0.0752097	0.0522769	0.0501769
ENSG00000138381.10	ASNSD1	19.3909	21.6757	20.3849	24.4096	22.8963	23.4859	17.8715	20.7544	17.5013	17.8956	21.5154	25.0053	20.6441	18.721	20.8052	20.1987	25.7383	16.6394	27.7109	24.7349	26.8746	29.1586	18.9911	21.51	22.1523	27.8816
ENSG00000108381.11	ASPA	21.3187	31.5989	14.5103	16.6671	22.9704	21.2447	20.2543	22.9823	13.2785	21.4197	32.0535	20.931	25.6487	29.6927	18.3761	12.1846	17.2117	9.70353	28.9797	25.5813	28.9993	23.261	17.5844	22.3222	17.8787	28.1492
ENSG00000204653.10	ASPDH	0	0	0.0587462	0	0	0	0	0	0	0	0	0	0	0	0	0	0	0	0	0	0	0	0	0	0	0
ENSG00000166183.16	ASPG	0	0.16631	0.0587462	0.35462	0.111147	0.233458	0.420505	0.175885	0.0469204	0.0550635	0.125454	0.239668	0.192485	0.306901	0.052805	0.163552	0.0396584	0.133382	0.101505	0.188098	0.0430683	0.114149	0.229362	0.376049	0.0392076	0.100354
ENSG00000198363.18	ASPH	68.8321	102.946	71.0829	112.001	85.6574	118.27	87.8855	83.7212	81.7822	93.8832	102.371	90.0352	117.945	93.9885	77.0953	118.902	114.613	92.4336	99.3736	136.136	127.454	149.421	124.528	152.059	101.744	108.867
ENSG00000174939.11	ASPHD1	0	0.0554366	0	0.0591033	0.037049	0.0466916	0	0.0586283	0.0938408	0	0	0	0.0481213	0	0.158415	0	0.0396584	0	0.0507526	0	0.0287122	0.0380495	0.0152908	0.0300839	0	0.0501769
ENSG00000128203.7	ASPHD2	0.0566986	0.110873	0.234985	0.0591033	0.0740981	0.0466916	0.140168	0	0.187682	0.110127	0	0	0.144364	0	0.10561	0	0	0.133382	0.101505	0.0470244	0.0574244	0.0380495	0.0917447	0.0150419	0.0261384	0.0167256
ENSG00000066279.18	ASPM	0	0.0554366	0	0	0.037049	0	0	0	0.0938408	0	0.0627271	0.0798892	0.0481213	0.153451	0.052805	0	0.0396584	0	0	0	0.0287122	0	0.0305816	0	0	0.117079
ENSG00000106819.13	ASPN	2.32464	5.82085	0.881193	1.24117	1.48196	1.07391	2.6632	2.75553	1.8299	1.76203	2.19545	1.75756	2.9354	4.14317	1.26732	1.14486	2.49848	0.800291	2.58838	2.21015	2.00986	1.92784	2.01838	2.75268	2.82295	3.76327
ENSG00000244617.2	ASPRV1	2.09785	1.6631	1.29242	1.71399	1.33377	0.88714	1.7521	1.28982	2.11142	1.48671	1.88181	2.87601	1.44364	1.53451	3.1155	5.19277	1.9036	1.60058	1.16731	2.1161	1.16284	1.3571	1.6514	1.85016	1.03247	1.22097
ENSG00000169696.16	ASPSCR1	38.6118	46.5113	33.8378	33.9253	27.3792	28.5285	41.1394	43.9126	35.4249	40.5267	36.8208	35.5507	31.2307	34.4497	36.5411	49.5562	31.4888	31.6115	36.2881	30.3308	50.3612	44.9111	49.6645	46.1186	40.9851	42.55
ENSG00000162174.12	ASRGL1	4.47919	3.3262	2.52609	2.89606	2.55638	3.8754	2.94353	2.22787	3.0029	4.84559	2.3209	2.71623	2.16546	1.84141	2.64025	6.74652	1.78463	1.56724	2.13161	3.10361	2.55539	3.12006	2.40065	3.45965	1.31999	2.12416
ENSG00000130707.18	ASS1	11.5098	29.9912	14.4516	11.1705	12.4485	6.6302	29.155	14.3639	6.00581	13.3254	36.6953	13.9806	13.3777	14.808	16.792	13.8201	6.54364	9.40342	12.3836	11.1918	25.4677	19.5067	15.7342	14.0642	17.1076	58.2721
ENSG00000034533.11	ASTE1	1.53086	3.43707	1.93862	2.65965	1.33377	2.56804	2.10252	1.8761	2.11142	2.2576	1.81909	2.07712	2.21358	2.22503	1.74257	3.35281	1.94326	1.90069	1.87785	1.78693	2.13906	2.35907	3.08874	3.3694	2.09107	2.15761
ENSG00000188886.3	ASTL	0.0566986	0	0	0	0	0	0.0700841	0	0.0469204	0.0550635	0.0627271	0	0.0481213	0	0	0.040888	0	0.0333455	0	0.0470244	0.0287122	0.0634159	0	0.0150419	0.0261384	0
ENSG00000152092.16	ASTN1	0.283493	0.110873	0.234985	0.17731	0.222294	0	0.0700841	0.234513	0.0938408	0.0550635	0.188181	0.239668	0.144364	0.153451	0.21122	0.163552	0.158634	0.166727	0.304516	0.0470244	0.0143561	0.0380495	0.290525	0.270755	0.287523	0.551946
ENSG00000148219.16	ASTN2	4.42249	4.60124	3.17229	6.85598	4.74228	5.22945	3.85463	5.68694	7.78878	4.90065	5.14362	7.66937	5.58208	4.91042	5.33331	9.854	5.23491	7.03589	5.73504	7.52391	4.7088	6.49379	5.06125	7.62627	4.94016	5.78707
ENSG00000171456.20	ASXL1	43.091	50.8908	48.5831	48.4647	46.2372	58.131	38.6864	32.2455	51.5186	42.4539	57.7716	56.6415	54.3771	45.7283	45.9932	52.0504	40.4516	53.5861	39.2825	41.6637	33.7656	43.5794	36.7437	46.0133	41.0373	42.4998
ENSG00000143970.17	ASXL2	12.3603	21.5094	17.2714	24.6461	17.3389	19.0968	15.6288	16.4159	17.1259	19.933	15.8072	16.7767	18.623	15.1916	16.6864	14.0655	19.036	12.2044	14.769	17.0228	19.3377	24.859	15.0003	17.4186	14.7682	15.8392
ENSG00000141431.12	ASXL3	0	0.0554366	0	0	0	0	0.0700841	0.0586283	0.0469204	0	0.0627271	0	0.144364	0	0.10561	0	0.0396584	0	0	0	0	0.0126832	0	0.0150419	0.0522769	0.0334513
ENSG00000154438.8	ASZ1	0	0	0	0	0	0	0	0	0	0	0	0	0	0	0	0	0	0	0	0	0	0	0	0	0	0.0167256
ENSG00000138138.13	ATAD1	45.9259	40.3024	46.5857	43.9137	52.0909	35.2988	33.0797	46.3163	44.2928	48.7862	36.8835	34.2725	46.9664	42.6593	47.8413	38.68	49.8903	30.6445	44.9161	41.3345	68.8232	41.8291	44.2668	47.5476	44.187	44.1724
ENSG00000156802.13	ATAD2	0.566986	1.21961	0.646208	0.768342	0.407539	1.1206	1.54185	0.469026	0.938408	1.15633	1.44272	1.91734	1.25115	1.07415	0.264025	0.858648	0.75351	0.3668	0.710537	0.752391	0.861366	1.54735	1.40675	1.05294	0.810291	1.15407
ENSG00000119778.15	ATAD2B	2.21125	5.37735	2.93731	4.31454	2.81573	2.94157	3.01362	2.05199	3.19059	2.64305	3.44999	4.07435	3.27225	3.22246	2.58745	3.18926	3.64857	1.80065	3.8572	2.82147	4.1202	4.23618	3.3181	2.93318	3.71166	4.73336
ENSG00000197785.14	ATAD3A	24.3237	18.793	20.4437	19.5041	23.9707	19.7038	20.1842	22.5133	18.3459	21.9153	20.9508	25.8042	17.7087	21.0227	23.0758	27.4767	18.9964	21.8079	21.4684	18.5747	26.9464	20.8765	15.9177	15.9745	24.6355	24.5867
ENSG00000160072.20	ATAD3B	13.7211	15.7994	12.5129	15.6033	12.4485	11.0659	12.8955	9.96681	17.4544	12.6646	14.6154	16.5371	11.3085	15.8054	14.4158	16.1916	10.1526	10.3037	14.4137	9.87513	12.5472	11.4656	9.90843	12.1388	14.729	16.0232
ENSG00000215915.10	ATAD3C	0.113397	0.16631	0.352477	0.236413	0.259343	0.233458	0.350421	0.0586283	0.0938408	0.16519	0.125454	0.0798892	0.336849	0.230176	0.31683	0.122664	0.158634	0.300109	0.152258	0.188098	0.200986	0.101465	0.152908	0.180503	0.0784153	0.150531
ENSG00000176208.9	ATAD5	0.113397	0.33262	0	0.0591033	0.148196	0.233458	0.210252	0.117257	0.140761	0.220254	0.313635	0.319557	0.240607	0.153451	0.158415	0.449768	0.23795	0.0333455	0.152258	0.141073	0.25841	0.126832	0.122326	0.195545	0.248315	0.317787
ENSG00000137343.18	ATAT1	3.45862	4.93386	3.87725	4.96467	4.44588	2.42796	4.20505	3.16593	3.80055	2.97343	3.76362	3.6749	3.36849	4.21989	3.69635	3.63903	2.5778	3.06778	4.56773	3.00956	4.49346	3.18348	4.08264	2.66242	2.83602	3.51238
ENSG00000167654.18	ATCAY	0	0	0.0587462	0.0591033	0	0	0.0700841	0	0	0	0.0627271	0	0	0	0	0	0	0	0	0	0	0	0	0	0	0
ENSG00000107669.17	ATE1	16.2725	17.518	16.6252	17.0217	16.1163	10.9725	10.1622	15.771	18.7682	19.5475	17.6263	18.3745	14.7251	12.8898	14.3102	17.1321	17.648	11.6042	12.2821	16.0824	22.4099	18.9487	16.6822	17.945	17.8395	17.495
ENSG00000123268.9	ATF1	14.9117	16.3538	14.0991	17.0808	13.9675	13.8207	15.6988	13.9535	17.689	13.9311	13.7372	14.3801	18.2861	15.9589	13.8877	14.597	16.5772	13.7717	16.3423	12.0853	18.304	17.2872	19.2817	18.652	14.6898	14.6517
ENSG00000115966.17	ATF2	6.52034	10.921	7.93073	11.2296	9.5957	10.1321	4.97597	6.74225	8.82103	9.47092	7.90361	9.02748	12.1266	8.74668	7.28709	8.21848	10.4698	5.53535	8.42493	7.85308	10.3651	12.4295	9.48028	10.8001	9.81498	10.5539
ENSG00000162772.17	ATF3	17.6333	9.81228	1.82113	6.02853	10.2626	3.40848	6.93833	1.46571	9.75944	5.28609	9.59724	48.0134	4.37904	1.76468	5.59733	19.708	6.06774	60.8221	96.2777	4.13815	1.80887	13.9134	2.03367	0.691929	9.54053	1.08717
ENSG00000128272.14	ATF4	420.874	318.816	352.301	350.246	510.795	478.962	617.371	548.174	255.669	301.693	286.161	316.281	375.924	392.833	338.85	314.224	424.464	437.592	348.214	293.997	459.395	462.936	458.035	395.588	298.135	245.616
ENSG00000169136.11	ATF5	8.2213	12.3069	12.5129	11.5251	12.1521	9.66515	14.5775	13.7776	14.3576	11.0678	11.4791	15.4985	11.3085	8.20961	8.13197	12.4299	10.5095	8.96993	10.3028	9.16977	7.07756	8.10455	7.52306	7.11484	9.64508	7.12512
ENSG00000118217.6	ATF6	13.551	19.4028	14.804	15.9579	16.598	15.9218	16.9604	15.2433	17.7359	15.8583	14.5527	15.8181	18.4786	13.6571	15.3663	14.8832	16.2599	14.4719	15.4288	14.4835	19.2085	17.9594	15.1685	15.794	15.3563	14.6349
ENSG00000213676.13	ATF6B	13.8345	21.2322	16.5077	19.2086	11.5593	15.7351	16.8903	14.3053	17.5013	14.2064	16.9363	19.8125	18.1417	18.1839	13.6237	22.8564	12.1355	14.4719	17.3574	17.8223	19.51	23.6795	19.2664	20.0208	16.0098	18.0971
ENSG00000170653.19	ATF7	26.3082	37.4197	29.4906	32.6841	30.232	28.155	28.5242	24.1548	31.1551	24.2279	26.4081	27.2422	32.9631	34.6031	25.8745	29.7256	38.429	33.6456	23.9045	28.0266	26.9464	25.861	21.3459	24.0822	23.6291	22.2953
ENSG00000171681.12	ATF7IP	22.4527	30.8782	25.3783	29.7289	20.7845	26.334	16.4698	17.1195	37.9117	34.6349	29.8581	23.4874	35.3211	25.0892	24.1847	27.3949	30.4973	21.4411	25.4271	27.2742	37.5556	33.0143	27.1411	31.4978	28.4125	32.3976
ENSG00000166669.13	ATF7IP2	0.39689	2.16203	0.704954	1.06386	0.407539	0.840448	1.12135	1.23119	0.703806	1.10127	1.19181	1.11845	0.72182	1.2276	0.475245	0.735984	0.515559	0.3668	1.67484	1.7399	0.473752	0.596109	1.39146	1.69974	0.744945	0.752654
ENSG00000267281.2	ATF7-NPFF	0.623685	0.997859	0.352477	0.236413	0.666883	0.560299	0.490589	0.410398	0.375363	0.495571	0.501817	0.559225	0.625577	0.306901	0.42244	0.367992	0.594876	0.166727	0.558279	0.42322	0.732162	0.443911	0.489305	0.391091	0.561976	0.635574
ENSG00000152348.16	ATG10	10.0924	6.87414	4.64095	4.72826	5.07572	5.46291	4.90589	6.62499	4.87972	5.34116	4.3909	4.23413	7.50693	7.67253	5.12209	4.82478	4.64003	4.06815	4.71999	5.12566	5.22562	3.98252	3.94502	4.72317	4.44353	4.93406
ENSG00000123395.14	ATG101	18.7105	16.9082	21.0899	21.0408	19.673	18.0696	24.179	25.6792	20.4573	17.0697	16.309	21.2505	21.0771	21.4831	20.1187	18.3178	19.1947	21.8413	19.3367	15.7532	25.5682	18.7204	19.8169	19.0882	18.7151	21.0743
ENSG00000145782.13	ATG12	10.2624	15.1342	9.81061	12.9436	8.92882	10.8791	11.4237	8.61836	11.4017	13.8209	14.8036	15.4985	13.1852	10.4346	12.6732	14.4335	12.7303	7.43604	10.252	11.7561	17.5719	19.697	13.9452	15.764	11.1872	12.9456
ENSG00000175224.16	ATG13	36.5706	36.1447	40.0061	42.0815	35.6412	37.3999	34.9019	31.8938	36.5979	40.9122	38.2635	42.4212	36.2835	34.2195	35.749	46.0399	31.0922	38.614	32.8369	35.2683	30.5929	36.4388	37.7835	35.6494	33.9408	29.6546
ENSG00000126775.9	ATG14	19.6744	26.277	20.8549	23.9959	21.2291	24.0462	12.8955	16.4745	21.3957	20.6488	23.5854	21.5701	22.8576	21.5598	20.9108	27.8038	21.5345	17.6731	15.2765	20.4086	22.252	28.7401	21.3153	26.9702	21.2113	25.6571
ENSG00000085978.22	ATG16L1	24.2103	24.4475	25.7308	26.1236	23.415	25.1668	21.5859	20.9889	24.9616	23.1817	20.5745	23.7271	21.8471	20.5624	24.2375	28.1718	23.3588	28.4103	20.6563	22.3366	27.3771	25.2268	21.2083	22.3674	21.6818	20.9907
ENSG00000168010.11	ATG16L2	9.80886	16.0212	8.51819	10.9932	8.44718	10.2721	13.5262	7.15265	10.5102	9.63611	14.3645	13.4214	10.2498	14.808	10.561	13.3295	8.40758	7.10258	14.1092	10.8626	10.2215	12.3027	12.9972	13.1767	11.7492	15.9061
ENSG00000110046.13	ATG2A	32.8852	35.0359	35.4239	31.4429	28.8241	30.2094	30.837	30.3694	25.8531	26.926	27.5372	28.5205	26.6111	30.153	30.7853	36.7992	25.54	23.9087	23.9045	22.9479	41.9485	33.9529	32.8752	33.9647	36.9728	34.5719
ENSG00000066739.12	ATG2B	17.8601	23.3943	22.2061	24.9416	21.3032	24.3263	15.6288	17.4126	20.645	23.1817	19.9472	23.2478	22.8095	19.9486	20.4883	21.3026	20.2258	15.7724	18.88	21.9134	25.7549	23.7429	21.5141	22.5328	20.3749	22.4291
ENSG00000144848.11	ATG3	19.5043	16.4092	16.0965	15.2486	16.0793	12.9803	18.292	16.8849	16.6567	13.5456	13.9881	17.2561	12.6559	13.8873	17.1616	16.3961	14.9512	16.1725	12.3329	14.5776	19.4956	14.1417	16.2541	15.5684	14.1148	13.3471
ENSG00000101844.18	ATG4A	26.9885	23.6714	23.6747	22.4592	23.3409	20.8244	19.4834	22.865	24.9616	21.9153	21.0136	21.8896	25.0712	20.1788	29.3596	27.4767	22.6053	19.9072	18.6262	21.3961	29.631	19.3418	21.3306	21.7657	19.6692	20.422
ENSG00000168397.17	ATG4B	34.5295	40.5242	35.4239	34.1617	32.8254	35.3455	41.4197	33.5354	35.1434	33.864	34.0608	36.8289	36.5722	38.8997	41.0823	42.5235	31.3301	34.3792	39.79	32.5879	39.5224	38.0749	41.2087	39.2444	38.2144	40.66
ENSG00000125703.15	ATG4C	2.38134	2.93814	1.5274	2.12772	1.92655	1.86766	1.7521	1.23119	2.72138	2.31267	2.69726	1.59778	2.59855	2.30176	2.64025	1.22664	3.80721	1.33382	3.8572	2.58634	4.46475	2.7903	2.47711	3.59502	2.60077	3.07752
ENSG00000130734.10	ATG4D	57.379	48.7842	60.9198	53.0747	62.8722	55.7964	58.6604	58.3351	41.9937	41.6831	43.7835	43.0603	39.6039	51.7896	54.8116	54.4628	48.1453	46.8837	50.9049	44.0619	59.3194	49.959	49.7409	44.84	61.1639	45.2261
ENSG00000057663.16	ATG5	14.9117	16.4647	13.5704	15.0122	17.0796	16.3887	15.1382	13.8363	14.7799	18.8317	13.2354	15.0192	15.3026	15.5752	17.0032	15.9872	19.274	11.104	16.6469	16.9288	19.2515	16.9194	13.4865	14.3199	13.3045	13.9157
ENSG00000197548.12	ATG7	9.97896	12.8059	11.2793	12.7663	11.2629	15.5483	8.76052	8.67698	11.6363	10.2418	14.6154	18.4544	10.3942	9.51394	11.0891	14.9241	11.382	8.60313	11.7239	12.2734	8.01071	9.6519	10.7035	11.6425	10.573	10.8717
ENSG00000198925.12	ATG9A	58.5697	55.6029	74.3139	79.8485	64.3171	70.9245	67.6312	62.146	58.7443	64.8648	64.7343	66.6276	61.2103	64.4492	72.7653	97.4361	79.2772	80.9961	59.7358	61.3669	69.3113	61.0315	61.7595	67.7339	73.9325	59.7105
ENSG00000181652.19	ATG9B	0.170096	0.0554366	0	0.118207	0	0	0	0	0.0469204	0	0	0	0	0.153451	0	0.122664	0.0396584	0	0.0507526	0	0.0287122	0.0253664	0	0.0150419	0.0130692	0.0167256
ENSG00000138363.15	ATIC	49.4979	46.4005	43.9421	39.6583	58.8709	43.2364	38.6864	40.6294	38.4278	32.8729	47.4217	35.1513	47.2552	56.2396	43.7226	40.8062	46.2417	58.6213	42.886	48.2471	65.2629	49.7815	44.2821	46.9158	49.7414	47.9524
ENSG00000198513.12	ATL1	0.510288	0.997859	0.528716	0.413723	0.259343	0.466916	1.12135	0.293141	0.328443	0.220254	0.627271	0.319557	0.240607	0.843978	0.21122	0.327104	0.356926	0.166727	0.456773	0.470244	0.215342	0.24098	0.428142	0.255713	0.300592	0.351238
ENSG00000119787.14	ATL2	41.5601	48.1744	52.3428	65.9592	45.2369	62.2398	36.5138	42.7986	48.8441	49.1717	52.0635	57.6001	59.5742	44.8076	40.7127	61.2911	59.8842	39.7144	55.6756	46.6953	65.1624	76.9489	50.2455	66.335	55.0737	56.3654
ENSG00000184743.13	ATL3	5.78326	11.3091	5.40465	6.97418	5.85375	5.36953	11.9844	6.15597	5.77121	5.50635	6.46089	8.38837	5.29335	7.5958	4.54123	6.1332	5.9091	5.20189	6.59784	4.27922	5.57017	5.7328	6.22335	6.93434	5.78966	7.25893
ENSG00000149311.18	ATM	7.25742	14.1363	6.46208	9.16101	6.92817	7.65742	7.28875	7.73893	9.47792	11.5083	9.78542	9.82638	8.66184	6.52165	9.71612	8.87269	9.04212	4.50164	8.22192	7.99416	10.523	9.77873	9.6179	12.184	7.63242	10.119
ENSG00000166454.10	ATMIN	32.4316	35.3686	31.0767	42.6134	33.974	36.6529	31.3977	34.0044	41.243	45.978	32.179	36.03	44.0791	35.754	42.7193	46.367	34.8994	34.9794	30.2993	33.9046	46.1692	46.9912	30.5968	35.5441	31.8889	32.5815
ENSG00000111676.15	ATN1	79.208	81.1038	78.2499	81.858	75.6171	76.3407	85.5026	76.334	68.363	61.1205	70.4425	73.6579	70.9309	85.3952	62.838	89.2585	56.5926	90.733	56.4877	51.5858	82.5333	93.4877	76.3316	68.862	86.0608	70.4651
ENSG00000179774.9	ATOH7	0	0.0554366	0	0	0	0	0.0700841	0.0586283	0.0469204	0	0	0	0	0	0.052805	0.081776	0.0396584	0	0	0	0.0143561	0	0.0152908	0	0	0.0501769
ENSG00000168874.13	ATOH8	26.8751	15.6331	29.1968	18.1447	35.8264	18.6766	54.5255	19.2301	28.9968	12.3893	7.71543	23.088	12.8003	12.5062	23.2342	23.3061	16.141	16.4727	25.2748	16.0824	30.9661	14.2305	18.2878	13.1316	20.1266	21.5593
ENSG00000177556.12	ATOX1	7.31412	7.31763	6.63832	6.50136	7.29866	5.22945	9.18102	8.97012	6.09965	6.11205	6.9627	5.9118	5.38959	8.59323	7.44551	6.41941	7.29715	8.26967	7.51139	6.91259	6.76173	5.5045	6.62091	6.36274	6.29936	6.20521
ENSG00000206190.12	ATP10A	0.963877	2.49465	0.411223	1.00476	0.815079	0.466916	3.15379	1.17257	0.609965	0.495571	0.564544	2.47657	0.384971	0.920703	0.52805	0.449768	0.594876	0.500182	0.913547	0.42322	0.358903	0.507327	1.14681	0.631762	0.914845	0.485044
ENSG00000118322.14	ATP10B	0	0	0	0	0	0	0.0700841	0	0	0	0	0	0.0481213	0	0.052805	0	0.118975	0	0.0507526	0	0	0	0.0764539	0.0150419	0	0
ENSG00000145246.14	ATP10D	1.13397	2.66096	1.35116	1.7731	1.33377	1.16729	0.981178	0.879424	0.656885	0.991143	1.25454	1.99723	1.39552	1.91813	1.10891	1.39019	1.54668	0.666909	0.913547	1.31668	1.22027	0.938555	1.23855	1.1131	0.99326	1.52203
ENSG00000068650.18	ATP11A	23.3031	24.1704	30.1368	37.6488	29.454	24.6531	22.3568	31.9524	31.9997	28.1925	21.2018	26.683	31.712	37.135	30.7853	23.8377	27.285	29.7441	19.1845	25.1111	25.5682	22.3478	16.8963	18.1105	20.5971	17.4783
ENSG00000058063.16	ATP11B	5.66986	11.0319	4.99342	6.44226	6.29833	7.7508	6.58791	3.98672	6.56885	6.60762	7.6527	10.9448	7.94002	5.37077	5.49172	8.1776	7.33681	5.63538	10.3535	8.13523	8.38397	8.6753	8.18057	8.54382	6.3255	8.76423
ENSG00000101974.14	ATP11C	0.963877	2.21746	0.469969	1.06386	0.926226	0.88714	1.40168	1.34845	1.59529	1.87216	1.6309	1.11845	1.20303	0.843978	0.475245	1.06309	1.30873	0.500182	1.42107	0.987513	1.43561	1.78833	1.43733	1.80503	1.12395	1.77292
ENSG00000075673.11	ATP12A	0	0	0	0	0	0	0	0	0	0	0	0	0	0	0	0.040888	0	0	0.0507526	0	0	0	0	0	0	0
ENSG00000105726.17	ATP13A1	17.9735	23.1725	19.915	21.4545	15.5606	20.3575	19.133	15.9469	21.3488	20.6488	21.829	22.6087	17.9974	20.4089	19.3794	27.6403	15.8634	17.6397	17.7127	16.7877	21.9505	23.4892	21.4071	23.2699	23.0149	24.018
ENSG00000159363.18	ATP13A2	20.0146	15.744	15.979	15.2486	12.115	13.4005	18.0817	15.5951	14.5453	11.0678	11.73	13.6611	13.1852	16.1123	13.5181	17.7454	10.6681	11.5709	14.16	12.5085	21.2183	17.655	16.3153	16.0798	16.7547	16.458
ENSG00000133657.15	ATP13A3	3.74211	5.65454	4.11223	6.44226	4.66818	3.8754	3.29395	3.69358	4.50436	6.71775	3.63817	4.07435	5.6302	3.98972	3.90757	3.80258	5.51252	5.26858	5.37978	4.0441	8.24041	6.40501	3.88386	4.85855	4.49581	5.83725
ENSG00000127249.15	ATP13A4	0.113397	0.277183	0.176239	0.35462	0.259343	0.0466916	0.140168	0.293141	0.375363	0.715825	0.125454	0.239668	0.0962427	0.0767253	0.158415	0.20444	0.317267	0.266764	0.304516	0.329171	0.287122	0.114149	0.107035	0.0902517	0.182969	0.183982
ENSG00000187527.11	ATP13A5	0.0566986	0	0.117492	0	0.037049	0.0466916	0	0	0	0.0550635	0.125454	0	0	0	0.10561	0	0	0.0333455	0	0	0.0143561	0	0	0.0150419	0.0130692	0.0167256
ENSG00000163399.16	ATP1A1	66.791	54.9377	32.6041	34.7527	50.6831	26.6142	56.7682	61.3252	63.3425	39.921	34.6881	43.3799	33.9255	47.7999	51.3265	27.1496	39.4998	57.8544	37.2017	34.61	46.0975	32.6719	27.661	30.0087	32.673	37.7498
ENSG00000018625.15	ATP1A2	1498.03	1789	1891.74	2135.16	1795.28	1960.67	1550.47	1531.31	1580.33	2196.87	1788.29	1942.35	2082.07	1981.66	1939	2331.96	1802.95	1695.95	1796.59	2055.44	1768.84	2524.55	1663.32	1617.31	2160.08	2022.7
ENSG00000105409.19	ATP1A3	0	0.0554366	0	0.0591033	0	0.0466916	0.140168	0	0.0938408	0.0550635	0	0	0	0	0	0	0	0	0	0	0	0	0.0152908	0	0.0130692	0
ENSG00000132681.17	ATP1A4	0.453589	0.554366	0.411223	0.886549	8.78062	9.15155	0.350421	0.175885	7.6011	9.58105	0.43909	0.159778	0.240607	0.153451	0.42244	0.61332	0.396584	0.7336	0.304516	0.235122	0.100493	0.152198	0.152908	0.240671	7.80232	6.03796
ENSG00000143153.13	ATP1B1	245.789	174.847	213.014	296.639	208.957	184.432	166.94	158.824	239.951	186.941	171.684	193.811	186.23	174.627	192.263	212.331	210.665	236.586	415.715	288.965	266.033	307.161	217.297	258.797	193.346	131.898
ENSG00000129244.9	ATP1B2	4.70599	6.98501	2.76107	3.90082	2.81573	2.7548	4.48538	3.45907	1.31377	1.43165	3.0109	3.19557	3.03164	3.29919	2.42903	3.51637	3.41062	2.90105	3.04516	2.86849	2.08164	2.4098	3.59333	6.27249	4.31284	3.83017
ENSG00000069849.11	ATP1B3	11.0562	13.6928	11.573	11.8207	10.2996	8.03095	13.7365	11.1394	11.4955	8.97535	9.65997	10.3057	13.6665	14.5778	9.29368	8.91358	9.28007	12.3378	11.0133	9.31084	14.0977	9.51238	8.82278	7.70148	9.22687	9.46671
ENSG00000101892.12	ATP1B4	26.4783	61.202	49.6405	80.6759	49.6086	34.2249	37.2848	37.0531	94.0754	86.6149	76.7152	50.9693	100.285	59.6923	66.6927	49.1474	37.5565	11.7709	43.3935	49.2816	62.5352	65.9272	96.1637	84.2199	51.1137	56.0811
ENSG00000166896.9	ATP23	10.6593	11.0873	7.75449	7.97894	8.18784	7.51734	10.4425	10.4358	13.4662	14.3716	13.9881	13.1018	14.5808	13.0433	9.92734	12.3891	9.51802	6.50236	11.5716	12.4615	8.90079	9.41092	11.3152	12.6653	5.68511	5.30203
ENSG00000196296.13	ATP2A1	10857.6	7806.47	10588	11411.5	10820.1	15013.1	9685.14	9567.66	9065.3	8011.9	8067.89	11569.2	10683.2	11001.2	9661.79	13758.3	14832.1	12074.6	9463.38	7950.38	11297.5	16097.8	9909.3	14075.8	17144	12431.4
ENSG00000174437.17	ATP2A2	3060.36	5062.25	5337.44	5951.05	5165.34	3685.74	5960.66	5931.89	3501.67	6308.29	5267.94	3837.4	5851.89	3620.82	3902.98	2467.43	3112.23	2016.53	5351.2	4636.28	5439.89	6668.66	7468.92	5118.94	2946.52	3895.35
ENSG00000074370.18	ATP2A3	3.00503	9.92315	2.76107	4.55095	3.07507	2.42796	7.0785	3.34181	2.25218	2.09241	3.38726	3.83468	2.6948	5.29405	2.16501	3.51637	2.89506	3.668	3.24817	3.15064	3.14399	2.62542	9.80139	5.36997	3.76393	4.83371
ENSG00000070961.15	ATP2B1	11.6799	21.2877	7.16703	15.7215	13.2265	12.2799	12.6151	10.3772	19.5189	17.0146	17.8772	14.9393	19.2485	12.9666	14.363	16.6005	19.3136	12.7713	18.677	17.0228	23.7306	18.5048	18.2878	15.1623	14.167	15.0698
ENSG00000157087.20	ATP2B2	71.7238	64.3065	96.1087	112.001	97.2167	104.589	71.8362	88.0597	93.3716	89.6984	77.4052	90.9938	110.294	104.807	81.9534	85.7012	112.511	105.438	82.1177	71.0069	54.8834	72.7507	55.7349	74.9239	86.283	72.4555
ENSG00000067842.17	ATP2B3	0.0566986	0	0	0.0591033	0	0	0	0	0	0.0550635	0	0	0	0	0	0	0.0396584	0.0666909	0	0.0470244	0	0	0.0152908	0	0.0130692	0
ENSG00000058668.14	ATP2B4	24.4371	48.119	19.6212	33.6889	22.2665	24.3263	33.8506	22.1029	28.903	22.6862	22.6445	26.4433	22.5689	33.3755	15.7887	17.9907	24.4296	40.7148	16.6976	24.8289	26.0276	25.2142	25.398	27.0003	22.8973	28.6343
ENSG00000017260.19	ATP2C1	23.0196	26.8868	20.0912	27.7785	22.637	31.19	17.0304	21.5166	23.5071	20.3184	17.4381	19.6528	20.1628	24.4754	21.122	27.5585	24.7865	33.2121	22.0774	41.0994	27.3197	29.8943	19.4346	32.8967	23.0149	22.8639
ENSG00000064270.12	ATP2C2	0	0.0554366	0	0	0	0	0	0	0	0	0	0.0798892	0	0	0	0	0	0	0	0	0	0	0.0152908	0	0	0.0167256
ENSG00000105675.9	ATP4A	0	0	0	0	0	0	0	0	0	0	0	0	0	0	0	0	0	0	0.0507526	0	0.0143561	0	0	0	0.0261384	0
ENSG00000186009.5	ATP4B	0	0	0	0	0	0	0	0.0586283	0	0	0	0	0	0	0	0	0	0	0	0	0	0	0	0	0	0.0167256
ENSG00000152234.16	ATP5F1A	1546.23	1617.14	1688.31	1144.59	1742.45	1353.73	1476.18	1825.92	1174.93	1551.69	1451.25	1336.07	1511.88	1596.58	1986.84	1268.06	1638.53	1168.32	1540.9	1629.96	1754.23	1134.35	1412.93	1478.89	1259.68	1616.42
ENSG00000110955.9	ATP5F1B	2174.51	2359.66	2523.09	1535.38	2306.52	1717.27	2136.23	2386.11	1833.88	2553.57	2204.04	1976.14	1984.76	2275.6	2927.56	1732.26	2248.2	1463.53	2252.05	2476.54	2263.25	1521.08	1954.97	1972.3	1814.9	2466.65
ENSG00000165629.20	ATP5F1C	298.065	312.884	343.313	247.643	328.254	245.037	288.186	340.22	275.517	363.639	298.957	271.863	317.456	354.241	431.259	301.058	355.022	299.576	335.272	382.262	307.422	215.234	239.775	270.665	276.1	363.247
ENSG00000099624.8	ATP5F1D	312.806	290.543	280.924	212.003	295.688	269.364	308.16	308.15	259.704	290.405	235.54	240.626	240.27	245.137	270.045	223.616	213.481	153.723	311.063	230.984	290.209	207.192	249.117	241.468	305.166	307.685
ENSG00000124172.10	ATP5F1E	217.609	223.687	219.064	176.955	231.816	186.673	237.445	252.453	198.379	222.842	234.16	220.334	201.532	228.795	238.309	192.746	225.656	178.798	268.786	256.989	192.056	150.486	177.373	184.414	175.31	226.699
ENSG00000130770.18	ATP5IF1	101.377	111.594	122.368	99.8845	116.149	103.422	136.314	116.729	92.9024	124.333	128.402	122.79	146.818	140.944	154.402	141.677	124.765	88.2988	135.256	122.828	96.7315	103.533	177.067	139.424	109.781	128.118
ENSG00000159199.14	ATP5MC1	179.791	192.642	241.329	138.302	235.372	151.374	226.932	242.545	138.931	193.328	212.331	174.478	162.794	186.826	254.837	138.406	205.986	134.716	227.981	219.933	201.115	106.995	169.804	163.476	162.294	222.836
ENSG00000135390.20	ATP5MC2	379.994	375.195	323.985	291.615	369.342	369.75	357.709	352.004	336.325	417.106	362.876	394.173	324.675	311.505	401.846	415.79	325.278	305.111	358.669	375.161	284.524	291.536	278.032	305.953	310.433	408.54
ENSG00000154518.9	ATP5MC3	372.113	376.137	387.02	230.503	402.686	284.305	369.203	417.023	251.728	416.996	315.141	291.436	351.671	396.209	515.007	281.146	388.414	228.55	396.936	418.188	382.303	211.162	268.216	281.284	262.351	371.911
ENSG00000173915.16	ATP5MD	97.2948	111.428	123.073	99.1753	111.666	93.3364	87.1146	112.097	92.5739	128.628	108.581	111.765	106.733	108.183	116.857	85.047	138.051	99.3028	146.726	141.026	130.483	96.3414	86.1941	108.558	92.2817	131.096
ENSG00000169020.10	ATP5ME	178.26	174.681	181.996	126.126	170.796	144.51	195.815	187.2	148.034	179.011	203.298	181.508	158.415	160.509	201.081	156.724	169.421	134.215	202.604	203.287	144.867	124.65	148.473	148.96	129.725	188.732
ENSG00000241468.7	ATP5MF	75.0123	77.0569	75.7826	60.108	74.4685	70.9712	80.2463	94.4501	50.111	61.8914	80.6043	73.8975	74.6843	72.4287	88.2372	81.7351	80.9428	69.3919	96.633	91.1804	78.1259	66.5486	70.4752	64.6653	64.3397	76.018
ENSG00000248919.7	ATP5MF-PTCD1	0.226794	0.110873	0.117492	0.0591033	0.0740981	0.186766	0.0700841	0.0586283	0.0469204	0	0.188181	0.159778	0.0962427	0.153451	0.10561	0.122664	0.0396584	0.233418	0	0.141073	0.172273	0.139515	0.0611631	0.0601678	0.104554	0.133805
ENSG00000167283.8	ATP5MG	61.2912	66.025	62.9759	53.4293	66.2437	49.6798	53.9648	66.1913	44.7621	74.9965	52.1889	55.9225	61.0179	53.3241	74.191	53.4815	56.8702	36.68	82.3207	80.5058	84.1124	56.5289	49.3892	45.4267	57.5438	68.8762
ENSG00000249222.1	ATP5MGL	0.170096	0.110873	0	0	0	0.0933831	0	0.0586283	0.0469204	0	0.0627271	0.0798892	0	0.0767253	0.052805	0.040888	0.0396584	0.0333455	0	0	0	0	0.0305816	0.0300839	0.0261384	0.0167256
ENSG00000156411.9	ATP5MPL	129.159	138.98	124.894	96.3383	147.455	126.021	150.12	143.757	116.409	150.654	146.593	126.545	141.14	130.817	139.194	111.624	138.923	116.709	180.07	157.861	129.951	113.958	123.595	124.487	116.604	147.938
ENSG00000116459.11	ATP5PB	215.852	254.898	246.264	176.128	213.847	170.751	195.044	227.126	179.705	269.811	212.582	214.662	197.201	202.094	269.728	180.602	249.253	171.162	207.223	231.266	228.506	151.691	175.049	174.908	155.262	225.93
ENSG00000167863.12	ATP5PD	244.825	248.19	252.609	214.19	244.894	227.902	251.602	253.978	231.13	279.392	249.466	237.511	206.007	210.381	245.702	228.482	209.436	184.767	248.739	271.002	229.31	209.919	213.153	224.441	210.061	274.886
ENSG00000154723.12	ATP5PF	283.89	282.949	294.671	206.861	271.458	223.606	294.143	330.019	280.349	320.029	288.921	259.001	237.334	261.787	310.229	214.703	301.959	217.779	308.677	326.867	280.188	202.626	227.894	249.877	207.317	268.965
ENSG00000241837.7	ATP5PO	126.721	133.214	141.813	103.135	129.523	107.858	128.044	136.604	135.647	150.323	124.89	114.641	115.732	117.773	146.111	104.796	122.227	90.6996	142.26	142.202	145.671	106.12	108.855	122.472	130.927	194.67
ENSG00000071553.17	ATP6AP1	59.3068	55.7692	49.523	44.623	45.7185	37.3999	50.8811	53.938	42.1345	41.1324	45.9789	47.2944	46.1002	48.4137	54.6532	52.5411	41.6017	41.0483	48.2657	45.0024	58.9031	39.9774	48.3647	47.683	45.2195	48.1866
ENSG00000205464.12	ATP6AP1L	4.70599	6.43065	2.11486	2.18682	3.8531	3.68863	2.94353	1.64159	6.42809	3.74432	3.26181	1.99723	5.96705	3.37591	2.95708	2.28973	3.33131	1.60058	5.12601	4.51435	3.86179	3.13275	4.43433	4.46746	3.64631	3.79672
ENSG00000182220.15	ATP6AP2	10.716	13.1939	10.3981	12.2935	9.03996	9.385	11.7741	10.3772	14.123	11.3981	12.1691	11.6638	8.90245	9.05358	11.1947	11.1624	11.7389	9.60349	9.79525	10.3454	12.9205	10.9075	10.9023	11.5372	10.7298	11.6243
ENSG00000033627.16	ATP6V0A1	77.3936	87.0909	75.6651	83.5129	72.9866	85.679	74.7097	73.1094	94.6853	78.7408	77.4052	82.6854	53.5109	52.3266	67.3792	122.378	71.1472	58.8214	64.6588	94.7542	75.0681	82.3899	76.5151	86.8823	63.83	62.8717
ENSG00000185344.14	ATP6V0A2	9.35527	10.4775	9.75186	11.7615	9.55865	10.599	8.76052	7.79756	12.9031	12.995	8.15452	11.1046	9.67239	9.05358	8.97685	12.8388	8.9628	9.00327	7.91741	9.87513	11.2983	10.489	9.00627	9.26584	9.00469	9.46671
ENSG00000105929.16	ATP6V0A4	0	0	0	0	0	0	0.0700841	0	0.0938408	0	0.0627271	0	0	0	0	0	0	0	0.0507526	0	0	0.0126832	0	0	0	0
ENSG00000117410.14	ATP6V0B	60.7809	51.6115	50.9917	47.5781	55.0178	43.0496	51.8623	58.1006	50.7209	49.3369	47.108	54.5643	84.3567	85.2418	59.2472	63.867	44.9726	49.7848	59.1775	49.1405	68.5217	47.638	46.01	42.0272	51.0484	58.0212
ENSG00000185883.12	ATP6V0C	0.0566986	0.110873	0.117492	0	0.111147	0.0466916	0.0700841	0.117257	0.0938408	0.0550635	0.125454	0	0.0481213	0.153451	0.052805	0.163552	0.0396584	0.100036	0	0.0940489	0.114849	0.126832	0.168199	0.165461	0.143761	0.150531
ENSG00000159720.12	ATP6V0D1	74.2752	66.8566	88.7067	77.3071	67.4663	73.0256	71.4858	74.4579	60.715	66.9572	70.6934	65.2695	68.9098	64.4492	75.0359	95.3508	67.5383	72.5931	60.3956	63.6241	82.7773	79.384	73.4263	72.6827	71.8153	70.4651
ENSG00000147614.4	ATP6V0D2	0	0	0.0587462	0	0	0.0466916	0	0	0	0	0	0	0.0481213	0.306901	0	0.327104	0	0	0	0.0470244	0	0.0126832	0	0.0300839	0.0261384	0.0167256
ENSG00000113732.9	ATP6V0E1	41.2766	41.134	42.0623	42.0224	34.8631	35.0654	43.2419	46.375	42.1345	41.3527	42.6544	40.7435	40.9513	38.2092	38.3892	39.048	36.8823	43.1157	41.8709	40.5821	40.5704	38.1383	37.2942	36.1308	34.0714	28.651
ENSG00000171130.18	ATP6V0E2	14.3448	13.4157	15.979	13.0618	12.1891	11.206	11.4938	12.7223	11.1201	13.2703	12.9218	14.8594	13.3777	12.0459	18.0593	14.7197	10.6681	7.36935	11.3178	12.4615	11.4849	8.04114	11.5292	11.5522	11.9191	10.6542
ENSG00000114573.10	ATP6V1A	8.61819	11.2536	12.6892	11.2296	11.1518	8.63794	6.79816	8.5011	9.71252	9.03041	7.71543	7.4297	11.2123	9.82084	9.55771	8.87269	10.6285	8.4364	7.00386	9.64001	13.7962	9.32214	9.1286	9.74718	9.5536	9.03184
ENSG00000116039.13	ATP6V1B1	0.113397	0.0554366	0.0587462	0.118207	0.148196	0	0.210252	0.175885	0.0938408	0.0550635	0.0627271	0.0798892	0	0.153451	0	0.040888	0	0.0666909	0.0507526	0	0.0717805	0.0634159	0.0764539	0.0902517	0.0914845	0.0669026
ENSG00000147416.11	ATP6V1B2	60.2706	69.4066	70.2604	62.0584	68.5037	69.9906	56.9083	58.1592	55.0845	64.3692	63.8562	73.8176	61.7397	49.8714	77.2537	78.3414	61.5102	49.6847	60.5986	67.433	60.8555	61.6403	61.6524	61.7923	55.518	63.9254
ENSG00000155097.12	ATP6V1C1	13.8912	17.518	14.9803	17.1399	15.6347	17.9763	13.5262	14.5984	13.56	14.3165	14.6154	17.4159	16.5056	14.3476	13.8349	17.0503	15.7047	12.9047	14.972	16.0824	17.8877	20.0902	17.4468	18.3662	14.4676	17.5285
ENSG00000143882.12	ATP6V1C2	0.283493	0.221746	0.293731	0.295516	0.296392	0.420224	0.210252	0.527654	0.422284	0.275317	0.188181	0.159778	0.336849	0.537077	0.475245	0.163552	0.0396584	0.0666909	0.101505	0.0470244	0.0717805	0.101465	0.259943	0.270755	0.0392076	0.150531
ENSG00000100554.12	ATP6V1D	45.0187	48.3407	52.6953	49.3512	47.571	47.9989	41.63	51.4756	41.5715	47.5198	46.2299	46.6553	46.2446	48.1835	54.7588	44.2817	51.4766	41.1483	52.529	47.6828	53.9503	46.1414	47.4014	46.7203	40.0571	46.0457
ENSG00000131100.13	ATP6V1E1	108.635	104.664	99.9272	98.8206	89.6586	83.0643	97.7674	115.439	101.16	103.519	109.772	107.052	94.9915	90.0755	124.092	134.971	96.3699	99.1027	82.5237	97.7638	109.537	94.3629	94.2982	95.396	88.9621	85.8193
ENSG00000250565.7	ATP6V1E2	3.11842	2.55008	3.52477	4.31454	4.03834	3.36179	3.92471	5.86283	4.22284	5.7266	6.08453	4.79335	6.06329	8.66996	2.32342	3.18926	3.01404	3.56796	5.73504	4.70244	4.13456	3.43714	6.42213	5.79115	1.80355	2.00708
ENSG00000128524.5	ATP6V1F	41.6168	38.085	45.4108	36.7622	38.7162	34.5518	48.4982	47.6062	37.724	37.333	37.9499	46.2559	43.1648	44.3472	44.4618	51.1509	39.4998	43.8493	44.2055	37.0082	39.1922	35.2212	37.6306	35.6645	38.2013	44.2059
ENSG00000272899.4	ATP6V1FNB	3.74211	0.886986	0.352477	0.236413	0.666883	0.700373	0.700841	0.644911	2.72138	1.2114	0.376362	8.54815	0.384971	0.306901	0.84488	15.7828	0.396584	3.56796	0.659784	2.77444	0.933147	0.494644	0.611631	0.421174	0.535838	0.38469
ENSG00000136888.7	ATP6V1G1	53.0699	48.0081	59.3336	60.5217	51.8316	49.3997	53.8947	46.0232	53.1139	54.9534	53.0044	69.1042	57.1682	45.805	65.5838	63.9488	54.332	45.4499	45.8296	50.5983	52.974	58.0763	54.634	54.9332	43.8472	44.3731
ENSG00000213760.10	ATP6V1G2	0.680383	1.10873	0.7637	1.00476	0.703932	0.88714	0.911094	0.703539	0.656885	0.991143	0.815452	0.639114	1.20303	1.38106	1.21452	0.899536	0.793168	0.7336	1.16731	0.940489	1.01928	1.0527	1.02448	0.962684	0.927914	0.903184
ENSG00000047249.18	ATP6V1H	25.7979	30.4347	31.8992	29.8471	27.0087	28.8087	25.3004	31.9524	25.337	29.1286	29.2935	34.2725	30.7014	32.1479	29.4124	36.0223	29.8231	24.3088	29.741	29.6724	31.4399	33.1158	30.9944	35.7547	27.184	31.9961
ENSG00000165240.20	ATP7A	1.75766	3.3262	1.64489	3.36889	2.0377	2.33458	1.26151	2.05199	3.14367	3.79938	1.88181	2.55646	3.17601	1.53451	2.32342	2.3715	2.89506	2.46756	2.28387	2.44527	3.14399	2.73957	1.97251	2.31646	2.50929	2.42522
ENSG00000123191.15	ATP7B	4.0823	5.43279	4.52346	5.79212	4.44588	5.41622	4.06488	3.81084	4.41052	3.85444	4.26544	6.79058	3.99407	3.52936	5.2805	5.88787	3.68823	3.70135	3.50193	3.856	3.23012	3.37373	3.40984	4.46746	3.85542	3.81345
ENSG00000124406.16	ATP8A1	20.0713	32.2087	24.6734	27.9558	32.3809	31.8436	15.4185	20.8717	29.2783	41.0223	40.5217	39.2256	25.793	17.1097	29.3068	23.9604	25.8176	11.8376	27.6094	30.1897	26.243	25.7215	36.6826	35.7397	16.3104	21.5092
ENSG00000132932.17	ATP8A2	0.113397	0.388056	0.117492	0.886549	0.703932	0.373532	0.210252	0.35177	0.563045	0.440508	0	0.878782	0.192485	0.153451	0.31683	0.20444	0.951802	0.400145	0.609031	0.42322	0.100493	0.190248	0.214071	0.345965	1.08474	1.25442
ENSG00000081923.14	ATP8B1	1.19067	4.49037	1.05743	3.07337	1.85245	2.05443	2.6632	1.75885	1.64221	2.47786	1.75636	1.83745	3.03164	2.30176	1.21452	1.96262	1.38804	0.900327	1.0658	2.63337	1.43561	1.44588	1.57495	3.30923	0.862568	2.15761
ENSG00000143515.18	ATP8B2	5.27297	9.97859	3.75975	4.61005	3.44556	3.82871	12.6151	3.40044	3.56595	3.30381	4.20271	4.23413	3.99407	5.4475	2.69306	3.96613	3.25199	3.33455	3.40042	2.68039	2.72766	2.95518	5.36706	4.0162	3.84235	3.93053
ENSG00000130270.16	ATP8B3	0.113397	0.16631	0.176239	0.17731	0.111147	0.140075	0.350421	0.0586283	0.140761	0.110127	0.125454	0.159778	0.0962427	0.0767253	0.10561	0.040888	0.118975	0.100036	0.101505	0.141073	0.143561	0.0380495	0.107035	0.150419	0.0392076	0.117079
ENSG00000104043.14	ATP8B4	0.39689	1.60766	0.352477	0.531929	0.37049	0.0933831	0.420505	0.293141	0.328443	0.550635	0.501817	0.0798892	0.144364	0.460352	0.10561	0.572432	0.713851	0.233418	0	0.0940489	0.25841	0.342446	0.275234	0.54151	0.653461	1.00354
ENSG00000054793.14	ATP9A	24.3237	20.955	30.7242	38.5944	27.6015	26.8476	24.5294	32.4801	47.8588	26.2653	28.7917	30.8372	27.4292	24.6288	25.2408	24.9826	28.673	39.7811	30.8576	39.9238	27.4632	29.3235	16.8963	20.5323	15.5001	14.5346
ENSG00000166377.20	ATP9B	9.58207	11.3091	10.6331	12.7663	9.48455	10.5523	8.62035	7.38716	12.387	12.114	9.59724	12.7823	9.4799	11.4321	11.0891	21.4253	8.16963	9.30338	7.56214	10.2513	9.40325	9.74068	10.2907	12.7706	9.31835	9.41653
ENSG00000123472.12	ATPAF1	180.358	194.416	191.689	150.654	169.203	179.669	173.598	197.812	162.955	209.186	180.968	189.417	195.325	218.744	195.643	169.031	204.955	170.995	204.381	214.526	187.634	171.565	178.703	204.044	150.531	191.877
ENSG00000171953.16	ATPAF2	13.1541	17.2962	17.2126	12.8845	13.5229	13.9608	13.5963	16.24	12.8093	15.638	13.8627	12.5426	16.0244	18.4141	17.1088	16.5596	17.2514	12.6713	18.0679	14.6246	15.2175	13.6217	15.4131	15.1021	14.4284	17.9968
ENSG00000150756.14	ATPSCKMT	2.94833	5.32192	3.34853	3.72351	4.51998	3.12833	5.46656	3.5177	4.64512	3.90951	4.07726	3.83468	2.88728	2.53193	3.96038	3.96613	4.52106	2.80102	6.8516	4.93757	6.48896	4.48985	5.26003	4.52763	4.01225	3.8469
ENSG00000175054.16	ATR	7.31412	10.2558	5.63963	6.61956	6.59473	7.1905	5.46656	5.74557	7.22574	6.27724	6.58634	6.63081	4.9565	6.29147	6.01977	7.4825	6.18671	5.90215	6.64859	6.58342	9.92007	6.7855	5.61172	6.12207	6.44312	6.84079
ENSG00000138085.16	ATRAID	82.78	84.4854	94.5226	89.1277	83.842	80.4496	89.0769	97.8506	83.4245	89.8085	81.8588	70.8617	67.7548	70.5105	95.6299	88.2363	72.6542	72.8932	92.1667	98.4692	90.8167	73.1058	73.8086	74.954	72.691	76.7874
ENSG00000164053.21	ATRIP	4.47919	5.10017	5.22841	5.55571	3.66785	3.92209	2.94353	3.92809	4.8328	4.29495	5.26907	5.67214	4.33092	5.7544	3.80196	5.111	5.59184	5.53535	4.56773	4.98459	5.19691	5.64402	5.6423	4.7683	4.90096	5.43583
ENSG00000088812.18	ATRN	23.1897	29.1597	26.6708	34.8709	22.1553	25.2134	22.5671	25.6792	28.5745	26.8159	26.2199	28.6003	27.381	24.3219	24.2903	30.9113	21.4949	26.1762	21.2653	22.2896	26.0707	25.7722	22.0034	24.9696	22.7666	23.4326
ENSG00000107518.18	ATRNL1	4.1957	2.8827	1.46865	2.36413	7.7803	6.20998	2.24269	4.63163	4.17591	3.41394	1.56818	2.31679	7.79566	6.982	3.06269	4.49768	12.7303	7.26931	2.9944	2.25717	4.26376	3.843	1.69728	3.39948	1.72514	1.32133
ENSG00000085224.22	ATRX	9.80886	21.9529	9.45813	17.8492	12.819	14.8479	10.6528	11.9602	15.5776	18.9418	13.9881	15.0192	20.3072	16.5727	15.8943	14.8014	16.5376	6.20225	18.5247	16.2234	23.4579	23.1722	17.6609	20.2916	16.0882	20.7063
ENSG00000124788.18	ATXN1	23.3031	48.4516	33.4853	48.1101	34.4926	54.956	41.2796	40.5121	35.5187	53.8521	54.6353	67.107	39.0264	33.7591	37.914	43.8728	53.9751	41.2817	39.1303	54.6424	41.8481	73.4483	46.6063	49.7738	41.5993	39.5227
ENSG00000130638.17	ATXN10	62.8221	67.5772	69.6142	64.5999	63.0574	53.4618	57.5391	62.7909	61.7472	62.0015	72.0107	59.3577	64.1457	64.0656	78.2042	70.45	71.5834	80.1958	69.9878	74.2516	78.1547	66.7769	67.2488	71.705	64.758	76.9714
ENSG00000224470.8	ATXN1L	29.3699	31.0999	27.8457	32.8614	26.8605	28.7153	22.0765	21.4579	28.5745	24.0627	25.4045	30.6775	25.3118	27.7746	23.9207	27.8856	21.7328	50.2516	22.9402	25.2991	19.2228	24.9098	16.6517	18.2609	16.5848	17.7459
ENSG00000204842.18	ATXN2	29.6534	32.2641	26.4945	36.1712	27.0087	29.3223	33.9908	29.1969	25.0555	24.3381	25.2163	26.6031	33.8774	32.4548	25.9273	26.4954	28.7127	22.008	28.1677	21.208	33.9235	31.1245	32.2941	29.7078	26.0731	23.9177
ENSG00000168488.18	ATXN2L	51.8225	62.5879	52.6953	55.3798	50.7572	47.2052	59.5715	46.4336	56.8206	48.2356	52.8162	45.457	55.5801	51.2525	51.4321	55.3214	41.1654	45.7833	45.1698	45.6137	62.7362	63.6822	58.5484	59.9422	61.7259	58.2721
ENSG00000066427.24	ATXN3	2.32464	5.15561	2.64358	3.72351	2.44524	2.10112	3.50421	2.40376	2.7683	3.24875	3.44999	4.4738	2.79104	2.53193	2.53464	3.10749	2.06224	1.63393	2.68989	2.44527	2.88558	2.98055	3.92973	3.80561	2.57464	3.74654
ENSG00000123594.5	ATXN3L	0	0	0	0	0	0	0	0	0	0	0	0	0	0	0	0	0.0396584	0	0	0	0	0	0	0	0	0
ENSG00000285258.1	ATXN7_1o2	0	0	0	0	0	0.0466916	0	0	0	0	0	0	0	0	0	0	0	0	0	0	0	0	0	0	0	0
ENSG00000163635.18	ATXN7_2o2	0	0.16631	0.0587462	0.118207	0.185245	0.0466916	0.0700841	0.117257	0.0938408	0.275317	0.188181	0	0.144364	0	0.052805	0.040888	0	0	0.101505	0.188098	0.114849	0.139515	0.107035	0.165461	0.0653461	0.0501769
ENSG00000146776.14	ATXN7L1	1.70096	3.15989	1.82113	1.65489	1.40786	1.72759	1.26151	1.75885	1.92374	1.59684	2.50908	2.63634	1.3474	1.76468	2.90428	2.61683	1.66565	1.73396	1.77634	2.4923	2.11035	1.26832	1.37617	1.63957	1.88197	1.60566
ENSG00000162650.16	ATXN7L2	55.3946	75.9482	64.8558	50.947	65.5397	52.4813	77.2327	80.3207	54.4746	105.061	67.3689	88.2776	59.6705	58.6948	92.5144	99.8485	79.5944	53.2193	41.2619	57.8401	103.895	63.8218	74.8942	56.0764	67.0451	83.4944
ENSG00000087152.15	ATXN7L3	25.401	25.8335	24.7909	30.2609	28.5278	25.3535	30.4165	28.552	27.7769	27.6969	20.7627	26.3634	27.5735	28.1582	24.2903	26.7407	22.0897	34.5459	18.9815	20.7848	23.8742	26.2034	25.1533	22.0966	22.5052	23.8006
ENSG00000253719.4	ATXN7L3B	55.2245	58.6519	67.1469	69.8601	59.1673	64.2943	54.946	59.9767	62.4041	58.973	59.7162	65.5891	58.9486	66.1372	52.2242	61.2502	63.7311	58.5546	65.1156	64.1413	62.3342	62.3251	59.7258	66.9216	56.8903	57.9711
ENSG00000148090.11	AUH	13.2108	16.2429	11.9842	10.7568	11.8557	14.0075	13.1057	16.2987	12.6685	15.6931	15.4309	14.2203	13.3777	13.2735	12.8844	11.4895	12.4131	8.93658	13.2464	15.8943	10.7671	11.0978	13.6547	15.0269	10.4554	14.1499
ENSG00000127423.10	AUNIP	0.113397	0	0.0587462	0.118207	0.037049	0.0466916	0	0	0.140761	0	0	0	0	0	0	0	0	0	0	0.0470244	0.0143561	0	0	0.0150419	0.0130692	0
ENSG00000115307.17	AUP1	63.1056	61.6455	62.5647	61.8811	57.9817	61.3994	67.7714	59.9767	56.3514	52.8059	63.7307	62.6332	59.4299	56.0095	70.4419	92.1615	59.0117	67.758	62.6287	57.746	65.7797	65.9779	60.8267	58.6786	65.2677	69.679
ENSG00000087586.17	AURKA	7.42752	11.9743	25.0846	27.0693	7.6321	6.91035	6.79816	7.73893	10.7917	8.53484	14.8036	16.1376	9.913	7.13545	12.1452	13.9428	6.14705	2.5676	7.7144	5.59591	7.59438	4.19813	4.93892	5.00897	5.24076	5.30203
ENSG00000175756.13	AURKAIP1	121.675	111.871	132.766	93.6196	110.221	105.99	123.628	120.716	96.4683	114.257	113.285	107.691	87.7252	94.8325	137.768	120.538	102.993	85.4644	137.184	120.477	121.496	89.4545	102.173	100.104	115.558	131.514
ENSG00000178999.13	AURKB	0	0	0	0	0	0.140075	0	0	0	0	0	0.0798892	0	0.460352	0	0.081776	0.0396584	0	0	0.0940489	0	0.0507327	0.0764539	0.0300839	0.0261384	0.133805
ENSG00000105146.13	AURKC	1.47416	1.16417	2.81982	1.8913	2.22294	1.16729	1.40168	1.17257	1.21993	1.70697	2.3209	2.15701	1.73237	1.99486	1.68976	2.53505	2.41916	2.73433	0.761289	1.12859	1.82323	2.38444	1.68199	1.53428	1.46375	1.75619
ENSG00000158321.18	AUTS2	18.257	13.582	10.3981	16.7262	15.6717	18.3031	13.1758	17.4712	40.5392	22.6311	12.3572	12.7823	12.704	10.8183	14.9966	14.6379	20.781	26.4429	10.4043	9.92216	27.9657	22.3604	6.468	8.69424	20.009	19.2847
ENSG00000169857.8	AVEN	12.3603	13.97	14.3341	16.6671	15.857	15.1748	14.5775	16.5918	16.4691	12.3342	15.3054	15.5784	15.9763	15.1916	13.5181	22.5293	16.6169	22.4748	24.1582	21.9134	14.5571	15.2198	13.9452	15.057	12.3112	13.1129
ENSG00000135407.10	AVIL	7.42752	22.0083	10.1043	18.7948	14.0045	27.8282	17.2407	22.9823	13.1846	32.3773	22.5817	23.7271	22.5208	22.7107	9.61051	12.3073	25.7383	20.1407	13.2464	28.4028	24.4485	34.1939	23.1961	23.4053	13.2391	22.9141
ENSG00000105778.19	AVL9	7.71101	9.14704	8.16572	9.45652	7.26161	9.15155	4.97597	6.97676	7.74186	7.70889	8.40543	10.4655	9.4799	5.90785	7.02307	9.40424	6.82125	8.33636	5.93806	7.85308	8.02506	8.47236	6.92672	7.64131	7.56708	8.22901
ENSG00000101200.5	AVP	0	0	0	0	0	0	0	0	0	0.0550635	0	0	0	0	0	0	0	0	0	0	0	0	0.0152908	0	0	0
ENSG00000119986.7	AVPI1	1.24737	1.49679	1.76239	1.24117	1.40786	1.6809	5.25631	1.81748	1.78297	1.37659	1.00363	1.75756	0.769941	0.690528	2.27062	3.23015	0.832827	1.36716	0.609031	1.17561	2.08164	2.00394	2.44652	1.56436	1.24158	1.68929
ENSG00000166148.3	AVPR1A	1.75766	1.77397	1.40991	3.42799	2.48228	1.16729	2.03244	1.70022	1.59529	1.87216	0.940906	1.35812	1.20303	2.37848	1.84818	1.10398	1.94326	0.633564	1.97935	1.928	2.09599	2.37175	1.11623	1.8652	1.68593	2.49212
ENSG00000198049.7	AVPR1B	0	0	0	0	0	0	0	0	0	0	0	0	0	0	0	0	0	0.0333455	0	0	0	0	0	0	0	0
ENSG00000126895.15	AVPR2	3.11842	2.55008	2.93731	2.95516	2.00065	1.6342	5.25631	1.75885	3.04983	1.43165	2.44636	1.75756	1.97297	3.83626	2.42903	1.51286	1.30873	2.83436	2.8929	1.36371	3.31626	2.21956	3.59333	3.11368	2.18256	2.55902
ENSG00000147160.9	AWAT2	0	0	0	0	0	0	0	0	0	0	0	0	0	0	0	0	0	0	0	0	0	0	0	0	0.0130692	0
ENSG00000162779.22	AXDND1	0.0566986	0	0.0587462	0	0	0	0	0	0	0	0	0	0.0481213	0	0	0.081776	0	0	0	0	0	0	0.0305816	0.0150419	0	0
ENSG00000103126.15	AXIN1	20.3548	17.3517	17.3301	18.2629	16.5239	20.4509	22.0064	17.4126	19.425	18.0058	15.1172	22.6885	17.853	22.5572	15.8415	19.9533	16.2599	28.0435	19.1845	18.1044	22.7688	27.8142	24.8169	20.9685	23.2893	20.8736
ENSG00000168646.13	AXIN2	11.5098	6.92958	5.63963	9.92935	9.70685	8.45117	9.53144	7.44579	12.5747	9.08548	8.02907	10.066	7.60317	7.51908	10.7194	13.5339	9.20075	9.47011	7.35913	8.32333	8.75723	14.5857	7.70655	9.46138	9.30528	7.77742
ENSG00000167601.12	AXL	8.278	17.9615	7.22578	10.3431	6.52063	6.44344	12.475	8.0907	7.41342	4.95571	10.2872	7.82914	5.67832	8.59323	6.86465	6.95096	7.01954	5.36862	6.19182	6.5364	4.3499	6.18939	6.9573	9.01013	8.79558	6.87424
ENSG00000160862.13	AZGP1	0.0566986	0.16631	0.0587462	0	0	0.0466916	2.52303	0	0.281522	0	0.313635	0.479335	0.192485	0	0	0.081776	0.158634	0.0666909	0.20301	0.0470244	0.0430683	0.0507327	0.626922	0.0451258	0.182969	0.26761
ENSG00000163512.14	AZI2	9.80886	19.4583	10.6918	13.2982	14.6344	11.2994	14.6476	12.3706	9.47792	13.9861	13.9881	16.7767	16.9387	12.5062	12.6732	12.7162	13.5235	6.46902	16.9514	14.3895	20.5149	16.9194	17.7067	15.0419	12.7817	14.1666
ENSG00000155096.14	AZIN1	44.7919	48.5625	44.8821	62.945	53.4988	42.6294	39.1069	45.1438	55.7883	46.9692	26.3454	40.4239	47.3995	43.4265	34.5873	46.1216	43.8225	73.9602	44.307	39.3124	55.1418	62.0461	50.8724	55.0385	41.926	42.7173
ENSG00000142920.17	AZIN2	1.58756	2.60552	1.93862	1.24117	1.63016	2.05443	2.24269	2.05199	4.08207	3.469	3.0109	2.79612	1.97297	3.06901	2.27062	1.67641	1.4277	1.1004	1.9286	1.50478	1.65095	2.21956	1.9878	2.31646	2.15642	2.39177
ENSG00000172232.10	AZU1	0	0	0	0	0	0.0466916	0	0	0.0469204	0.0550635	0	0.159778	0	0	0	0.081776	0	0	0	0	0	0.0126832	0.0152908	0.0300839	0.0130692	0.0334513
ENSG00000166710.20	B2M	232.691	300.189	228.405	357.338	196.73	222.345	246.135	198.691	227.423	259.734	240.747	380.912	222.417	262.094	214.6	321.748	201.385	250.291	183.268	248.101	176.824	192.049	202.373	254.404	167.756	226.415
ENSG00000169255.15	B3GALNT1	1.92775	3.10445	0.352477	0.886549	0.296392	0.747065	0.700841	0.820796	0.469204	0.770889	0.940906	0.798892	0.433092	0.613802	0.73927	0.61332	0.23795	0.3668	0.507526	0.188098	0.502464	0.494644	0.840993	0.842349	0.914845	1.05372
ENSG00000162885.13	B3GALNT2	41.2199	41.6329	56.0438	73.82	53.4617	60.6523	44.994	40.1604	61.8411	53.3015	53.1298	49.1319	53.1741	47.4162	44.8843	53.277	64.1673	75.8609	62.8317	60.1443	57.0799	82.1363	52.8296	60.0775	56.1846	55.7466
ENSG00000172318.5	B3GALT1	4.1957	2.77183	2.99605	5.02378	6.18719	7.37727	2.31278	1.70022	5.0674	5.34116	3.44999	6.31125	2.40607	2.91556	5.12209	5.76521	5.71081	2.10076	8.72945	6.25425	3.41675	6.97575	1.92664	4.06133	4.70492	3.34513
ENSG00000162630.6	B3GALT2	0	0.110873	0	0	0.037049	0.0466916	0	0.117257	0	0.0550635	0.0627271	0.0798892	0	0.153451	0.158415	0	0.0396584	0	0	0.0470244	0.0717805	0.0126832	0.0458723	0.105294	0.0784153	0.133805
ENSG00000235863.4	B3GALT4	1.30407	2.10659	0.822446	1.65489	1.14852	0.980523	2.94353	2.75553	1.26685	1.59684	1.50545	1.83745	1.92485	2.53193	1.37293	1.3493	1.54668	1.56724	3.09591	1.7399	1.14849	0.862456	1.07035	1.02285	1.17623	1.28787
ENSG00000183778.17	B3GALT5	0	0	0.0587462	0.0591033	0.666883	1.02721	0.490589	0	0.140761	0.220254	0	0.0798892	0.433092	0.306901	0	0.040888	0.674193	0.433491	0.355268	0.752391	0.0430683	0.0253664	0.0764539	0.105294	0.0130692	0.0501769
ENSG00000176022.7	B3GALT6	9.07178	6.43065	4.52346	4.90557	4.85342	4.38901	5.88707	5.10066	5.25508	3.85444	6.77452	6.63081	6.3039	8.20961	6.91746	9.93578	4.0055	5.43531	5.73504	5.12566	6.99142	4.5279	6.05515	6.96442	5.58055	5.56964
ENSG00000109956.13	B3GAT1	0.0566986	0.0554366	0.0587462	0.17731	0.111147	0.140075	0.280337	0	0.0469204	0.16519	0.125454	0.239668	0.192485	0.230176	0.10561	0.122664	0.0396584	0.0666909	0.0507526	0.0470244	0	0.0126832	0.290525	0.0902517	0.0130692	0.0334513
ENSG00000112309.11	B3GAT2	0.283493	0	0.0587462	0.17731	0.185245	0.186766	0.210252	0.35177	0.0469204	0.0550635	0.0627271	0.159778	0.0962427	0.0767253	0.10561	0	0.0396584	0	0	0	0	0.0126832	0.0458723	0.0300839	0	0.0334513
ENSG00000149541.10	B3GAT3	5.61316	6.31977	3.52477	3.95992	5.07572	3.45518	8.19984	5.45243	6.42809	4.79052	4.26544	5.1928	5.00462	5.60095	6.3366	6.09231	4.83833	4.73505	5.53203	4.93757	6.84786	5.2762	6.25393	4.67804	5.42372	6.79061
ENSG00000187676.8	B3GLCT	3.28852	4.5458	2.87856	4.13723	3.779	3.78202	2.80337	2.52102	3.70671	4.35002	2.75999	4.23413	3.84971	3.91299	3.06269	6.17409	6.5833	3.06778	5.07526	3.66791	6.35976	5.22547	3.54746	6.31762	2.48315	5.31875
ENSG00000214654.8	B3GNT10	0.566986	0.609803	0.939939	0.886549	0.629833	0.60699	0.630757	0.644911	1.73605	0.770889	0.564544	0.719003	0.288728	0.537077	0.42244	0.40888	0.912143	0.466836	0.456773	0.752391	0.890079	0.748308	0.703376	0.842349	0.561976	0.752654
ENSG00000170340.11	B3GNT2	1.30407	2.32834	1.23367	1.71399	1.33377	0.653682	1.82219	1.40708	1.17301	1.43165	0.940906	1.99723	1.25115	1.15088	1.26732	1.59463	1.30873	1.03371	0.812042	1.36371	1.048	1.25563	1.31501	1.66966	1.39841	1.32133
ENSG00000179913.11	B3GNT3	0	0	0	0	0	0	0.0700841	0	0	0	0	0	0	0	0	0	0	0	0.0507526	0	0	0	0	0	0	0
ENSG00000176383.9	B3GNT4	0.170096	0.16631	0	0.0591033	0.148196	0.140075	0.0700841	0.117257	0.0469204	0.16519	0.188181	0.0798892	0.0481213	0.0767253	0.052805	0.040888	0.0793168	0.0666909	0	0.0470244	0.0287122	0.0380495	0.0305816	0	0.0130692	0
ENSG00000176597.12	B3GNT5	24.1536	18.7376	48.5243	53.7249	36.6785	30.1161	49.5495	32.5973	28.3868	15.4178	25.5299	17.6555	27.1404	25.9331	29.0428	35.2454	23.795	65.5238	83.8941	46.9774	51.7968	79.9674	32.0953	25.3156	40.031	25.4564
ENSG00000198488.10	B3GNT6	0	0	0	0	0	0	0	0	0	0	0	0	0	0	0	0	0	0	0	0	0	0	0	0.0150419	0	0
ENSG00000156966.7	B3GNT7	0.0566986	0.33262	0	0	0	0.140075	0.140168	0.0586283	0.187682	0	0.0627271	0.0798892	0.240607	0.0767253	0.158415	0.081776	0.0396584	0.0333455	0	0.0940489	0.172273	0.0507327	0.137617	0.105294	0.117623	0.0501769
ENSG00000177191.2	B3GNT8	1.47416	0.942423	0.411223	0.295516	0.703932	0.560299	0.770926	0.293141	0.375363	0.770889	0.376362	0.719003	0.481213	1.07415	0.686465	0.327104	0.634535	0.833636	0.862794	0.42322	1.14849	0.697575	1.28443	0.857391	0.548907	0.786105
ENSG00000237172.4	B3GNT9	1.41747	2.05115	1.17492	1.12296	0.703932	0.653682	3.0837	1.46571	0.985328	0.825952	0.627271	0.719003	0.481213	1.61123	0.369635	0.490656	0.436243	0.600218	0.507526	0.705367	0.832654	0.55806	1.03977	1.20336	0.718807	0.986813
ENSG00000175711.8	B3GNTL1	5.21627	4.04687	3.46602	3.30978	3.55671	2.66142	4.34522	4.39712	2.86214	3.57913	3.88908	3.6749	3.12789	4.29662	4.54123	3.51637	3.5296	3.26785	5.32902	5.21971	5.87165	4.92107	2.33949	2.28638	2.79681	4.28176
ENSG00000135454.14	B4GALNT1	10.1491	8.4818	9.57563	8.45177	9.41045	8.8714	8.19984	7.91482	10.5571	9.58105	6.58634	9.18726	8.13251	8.28633	7.28709	13.2477	12.4527	9.60349	11.8254	8.51142	12.1309	11.2119	8.73104	8.40845	9.67122	7.22548
ENSG00000139044.12	B4GALNT3	0.113397	1.44135	3.75975	7.44701	0.555735	2.89488	4.83581	1.70022	3.75363	1.10127	2.50908	4.15424	3.32037	2.76211	2.1122	3.63903	0.872485	0.333455	1.42107	1.26966	0.602957	2.60005	3.68508	4.00116	0.967122	0.91991
ENSG00000182272.12	B4GALNT4	0	0.277183	0	0.0591033	0	0.0933831	0.350421	0.0586283	0	0	0.0627271	0	0	0.0767253	0.052805	0	0	0	0	0	0.0574244	0.0760991	0.0764539	0.0150419	0.0653461	0.0669026
ENSG00000086062.12	B4GALT1	37.251	33.7055	37.715	43.3227	35.0113	36.4194	36.7241	32.0697	20.9734	22.0805	22.2054	32.5948	26.2743	33.9126	24.2903	28.0083	23.0415	37.7804	31.1114	29.3903	24.994	26.0386	29.8782	32.4154	21.6426	20.4053
ENSG00000117411.16	B4GALT2	49.3278	44.9591	51.7554	59.1624	52.0539	50.9405	58.0997	60.7975	56.586	46.804	52.5026	51.5286	51.3455	63.0682	52.3826	59.6556	39.3411	57.9211	51.3109	48.4352	53.0745	51.7601	54.4046	51.1727	50.8	49.4577
ENSG00000158850.15	B4GALT3	17.123	17.019	19.3275	19.5632	15.5606	16.8557	21.7261	16.4159	15.5306	16.9045	15.4309	15.0991	17.7087	16.6494	17.4785	20.2396	15.9427	18.5067	16.8499	16.1294	19.2515	20.7497	16.5905	16.2453	16.428	16.7591
ENSG00000121578.13	B4GALT4	4.0256	4.10231	3.70101	5.4375	4.44588	2.89488	4.34522	5.62831	5.91197	4.29495	4.89271	4.39391	5.14898	5.4475	4.01318	4.33413	3.72789	3.63465	4.00946	3.66791	4.99593	5.26352	3.89915	3.20393	3.52869	4.14796
ENSG00000158470.5	B4GALT5	65.3735	85.4278	78.8961	101.717	70.6154	67.516	77.6532	89.8185	72.2105	100.546	65.3616	69.983	76.3686	87.1599	54.97	78.2596	71.1472	79.6623	73.033	92.7792	104.613	88.5159	73.2123	78.3986	78.6113	68.3242
ENSG00000118276.11	B4GALT6	0.737082	1.6631	0.587462	1.30027	1.11147	1.1206	0.911094	1.40708	1.12609	1.10127	1.19181	1.03856	1.05867	0.997429	1.0033	1.10398	1.22941	0.3668	1.87785	1.78693	2.61281	1.97858	1.26913	1.47411	1.20237	1.70602
ENSG00000027847.14	B4GALT7	12.1335	13.6374	12.4542	15.3077	13.634	13.8207	13.4562	16.24	16.0937	14.702	12.2945	16.5371	13.2334	15.0382	12.5676	19.2582	13.2459	11.971	12.8912	14.0133	15.6051	16.0315	15.7342	15.5684	13.1607	13.9157
ENSG00000174684.7	B4GAT1	20.2414	24.6139	22.0886	21.9273	16.8944	20.6844	28.9447	26.5	18.6743	19.4374	26.4708	23.4075	19.3448	21.1762	23.287	23.7559	20.3448	20.5075	22.2296	22.7598	24.7643	27.9791	25.6121	29.2716	22.6751	23.2152
ENSG00000108641.17	B9D1	3.23182	4.37949	3.0548	4.07812	3.26031	3.08164	3.50421	3.16593	2.5337	2.53292	3.76362	3.83468	1.87673	2.53193	3.22111	3.35281	2.97438	2.96775	2.8929	3.29171	3.43111	2.6381	2.72176	2.52705	2.57464	2.64265
ENSG00000123810.8	B9D2	0.680383	0.388056	0.587462	0.827446	0.592784	0.560299	0.560673	0.879424	0.187682	0.385444	0.689998	0.319557	0.384971	0.690528	0.52805	0.654208	0.515559	0.3668	0.507526	0.282147	0.430683	0.367812	0.611631	0.421174	0.575045	0.501769
ENSG00000164929.17	BAALC	2.15455	2.99358	1.99737	1.18207	1.9636	1.16729	2.31278	2.75553	1.59529	1.92722	2.06999	3.03579	2.11734	3.45264	2.00659	2.49417	1.46736	1.30047	0.761289	2.25717	1.65095	1.78833	1.39146	2.13596	1.38534	2.57575
ENSG00000136881.11	BAAT	0.340192	0.33262	0.704954	0.650136	0.111147	0.140075	1.19143	0.938052	0.422284	1.92722	1.50545	2.31679	1.25115	0.690528	0.95049	1.7173	0.475901	0.3668	0.609031	1.928	0.445039	0.317079	2.41594	1.75991	0.588115	1.53876
ENSG00000105393.16	BABAM1	25.7412	26.9422	26.9645	26.7147	25.4156	27.9682	31.5379	26.7345	24.6801	31.0007	26.4708	26.3634	29.4021	30.8436	30.1517	31.6064	27.1264	26.2762	33.5475	29.8605	26.6736	26.7361	27.8904	25.2554	25.7202	30.8588
ENSG00000158019.20	BABAM2	32.4883	31.488	35.2477	31.8567	28.9353	28.2484	27.5431	29.5486	25.8531	30.7254	29.7326	33.9529	30.2683	30.6901	36.9107	38.1485	29.3472	25.7093	29.6395	33.3403	24.9653	26.9644	26.1625	29.4973	24.9361	29.9723
ENSG00000186318.16	BACE1	16.7828	18.5713	20.6787	20.036	18.3763	18.9568	19.6936	17.2953	19.6596	17.8406	15.3681	19.3332	15.7838	14.1175	16.2639	16.9276	17.8463	21.0076	15.8348	17.0228	16.5669	18.3779	13.3336	15.3277	16.8985	17.1103
ENSG00000182240.16	BACE2	5.78326	9.03617	5.46339	6.20584	5.8167	3.78202	7.35883	5.8042	4.22284	4.01963	5.26907	5.99169	7.65129	8.28633	5.01648	4.4159	5.47286	4.60167	6.24257	4.27922	6.02957	4.10935	3.9756	3.82065	4.60036	5.40238
ENSG00000156273.16	BACH1	5.61316	6.48608	6.1096	11.1114	6.74292	8.3111	4.20505	4.33849	7.74186	6.71775	5.20635	7.74926	7.79566	5.52422	5.59733	8.95447	7.33681	5.33527	9.69375	7.19474	9.66166	18.8092	8.13469	10.6798	6.67837	8.44645
ENSG00000112182.15	BACH2	4.1957	4.5458	5.63963	6.61956	4.92752	8.07764	5.32639	4.63163	7.6011	5.94686	6.9627	10.1459	6.97759	5.52422	5.59733	12.9615	6.06774	15.7391	2.9944	7.42986	6.1157	6.45574	5.91753	9.31096	5.69818	5.08459
ENSG00000002330.13	BAD	16.6127	12.6395	18.3288	16.9626	17.6724	16.1086	21.7962	21.2821	20.5042	15.3076	16.8736	16.8566	16.7943	24.7823	16.4224	15.3739	13.9201	16.1392	20.5548	16.0824	17.256	14.2432	17.2939	13.1767	19.5385	14.8022
ENSG00000107262.24	BAG1	130.577	90.3063	150.214	139.543	131.079	111.359	136.594	145.867	113.829	143.44	138.25	122.47	120.592	126.443	128.211	120.947	92.88	82.9301	137.641	108.721	121.424	118.613	149.345	129.827	118.146	97.4101
ENSG00000112208.11	BAG2	17.8601	19.4583	18.505	20.5679	18.8209	20.591	22.7073	20.1681	20.5042	20.2083	14.1763	15.898	17.5162	18.6442	15.9471	14.1881	24.5882	17.9065	21.7729	20.1735	23.6589	23.6668	19.4346	18.291	19.9044	18.9
ENSG00000151929.9	BAG3	299.029	263.989	317.758	313.365	307.803	326.094	327.223	260.896	228.127	219.703	219.106	253.728	235.41	233.859	262.23	326.491	250.879	464.769	257.062	245.75	325.683	405.126	319.715	296.01	319.372	260.82
ENSG00000156735.11	BAG4	3.40192	4.76755	3.40728	5.3784	4.14949	3.73532	2.31278	3.81084	3.23751	5.23103	3.19908	2.63634	2.88728	3.45264	4.06599	3.31193	4.99696	2.26749	4.51698	3.80898	4.66574	4.3757	4.17438	5.02401	4.39126	4.73336
ENSG00000166170.9	BAG5	16.4993	19.4583	18.1526	21.2181	19.9324	18.3965	17.2407	17.7057	18.252	16.9596	15.9954	20.8511	16.265	13.4269	17.32	17.0094	16.6962	20.3741	12.8404	17.9163	21.7064	18.7965	18.4866	18.6821	16.1666	15.8559
ENSG00000204463.12	BAG6	245.789	249.742	252.491	224.533	225.295	226.594	219.363	235.275	199.318	219.263	226.006	200.602	177.856	200.406	242.428	246.391	189.567	214.111	207.781	210.999	290.094	258.141	248.062	244.01	261.423	266.021
ENSG00000266074.8	BAHCC1	16.556	17.6843	12.9829	17.0217	10.2255	9.52508	14.0869	13.1327	12.4808	12.4443	13.549	12.6225	12.4153	16.5727	9.66332	11.7757	10.3508	10.5705	10.8611	17.7282	20.6297	14.0276	11.9574	19.4643	13.8795	13.5478
ENSG00000140320.12	BAHD1	12.0201	12.9167	11.808	16.608	11.6334	15.6417	16.5399	12.781	9.75944	8.92028	7.71543	15.2588	7.94002	10.6648	10.0858	11.4077	9.79563	14.6387	9.33848	10.7686	10.8963	23.2229	13.4406	13.3572	12.9647	11.7748
ENSG00000175866.15	BAIAP2	2.94833	3.21532	0.881193	1.59579	1.51901	1.40075	2.59311	1.17257	0.985328	1.04621	1.56818	2.47657	1.15491	1.84141	1.63696	2.41239	1.03112	1.00036	2.43613	1.78693	1.23463	1.3571	2.11013	2.07579	1.76434	2.15761
ENSG00000006453.14	BAIAP2L1	2.09785	2.10659	1.58615	1.8322	1.14852	1.21398	2.59311	1.40708	0.797647	2.58798	1.6309	2.2369	1.20303	1.53451	1.0033	2.08529	1.26907	1.70062	1.9286	1.64586	1.43561	2.33371	2.50769	2.76772	1.54217	1.87327
ENSG00000128298.17	BAIAP2L2	0.340192	0.609803	0.469969	0.531929	0.666883	0.513607	0.84101	0.410398	0.985328	0.825952	0.689998	0.958671	0.577456	0.843978	0.73927	0.776872	0.634535	0.633564	0.913547	0.987513	1.07671	1.19222	0.825702	0.842349	0.797222	0.752654
ENSG00000007516.13	BAIAP3	4.93278	8.37093	4.34722	5.4375	3.6308	3.8754	5.04606	6.44911	3.94131	3.08356	6.9627	4.87324	5.38959	6.44492	4.80526	4.86567	4.28311	3.20116	5.02451	6.30128	5.92907	4.98449	8.56284	9.56668	7.08351	6.23866
ENSG00000030110.13	BAK1	11.0562	10.2558	8.63569	7.68342	11.0777	7.42396	8.97077	10.6703	11.7301	15.2526	8.71906	7.74926	10.6348	15.1149	16.2111	11.2442	8.64553	6.90251	10.049	10.7686	11.8438	7.62259	8.37935	8.55887	11.8146	10.3699
ENSG00000095739.11	BAMBI	1.07727	1.33048	0.7637	1.8913	0.852128	0.793757	1.26151	2.2865	2.43986	2.47786	1.56818	0.958671	1.44364	1.45778	0.897685	0.531544	1.38804	1.03371	1.57333	0.987513	1.13413	1.69955	1.91135	1.66966	1.37227	1.22097
ENSG00000175334.8	BANF1	92.0219	98.7326	96.3437	83.572	108.109	97.7254	103.514	106.234	85.7236	89.8085	98.7324	88.2776	103.798	95.2928	100.858	83.3297	88.5572	89.1991	96.633	85.7256	123.376	112.436	106.913	107.505	102.254	96.4735
ENSG00000125888.14	BANF2	0	0	0	0	0.037049	0.0466916	0	0	0	0.0550635	0	0	0	0	0.052805	0.040888	0	0	0	0	0	0	0	0	0	0.0501769
ENSG00000153064.12	BANK1	0.0566986	0.110873	0	0	0.185245	0	0.490589	0	0.0938408	0	0.0627271	0	0	0	0	0.040888	0.118975	0.0666909	0	0	0.0143561	0	0.0611631	0.0752097	0.0130692	0.0501769
ENSG00000172530.20	BANP	5.21627	6.87414	6.16835	5.20109	4.66818	5.08938	7.0785	5.10066	6.94422	6.49749	6.58634	4.55369	4.71589	4.37334	5.17489	5.35633	4.40208	5.93549	7.46063	4.93757	6.91964	5.26352	6.20806	6.42291	6.95282	5.61981
ENSG00000163930.10	BAP1	64.9766	64.3619	73.139	79.4939	74.839	77.4146	74.99	80.0276	60.9496	70.2059	77.4679	82.8451	74.9249	76.2649	82.1118	95.1463	72.9715	76.2611	76.2812	71.9004	87.199	87.1461	82.035	75.9167	77.6703	76.9379
ENSG00000138376.11	BARD1	2.15455	3.49251	2.70232	4.01902	3.07507	3.08164	2.59311	2.81416	3.23751	4.84559	4.95544	3.51513	3.46474	2.45521	2.37623	3.72081	4.99696	3.60131	2.23311	5.26674	4.39297	7.02648	6.74323	6.75383	4.24749	5.01769
ENSG00000125492.10	BARHL1	0	0	0	0	0	0	0	0	0	0	0	0	0	0	0	0	0	0	0	0	0	0	0.0152908	0	0	0
ENSG00000131668.14	BARX1	0	0.0554366	0	0	0	0	0	0	0.0469204	0	0	0	0	0	0	0	0	0	0	0	0	0	0.0152908	0	0	0
ENSG00000043039.7	BARX2	0	0	0	0	0	0	0	0	0	0	0	0	0.0481213	0	0	0	0.0396584	0	0	0	0	0.0253664	0.0152908	0	0	0
ENSG00000176788.9	BASP1	0.170096	0.720676	0.411223	0.472826	0.185245	0.186766	0.84101	0.35177	0.140761	0.110127	0.689998	0.319557	0.0962427	0.613802	0.369635	0.327104	0.158634	0.0666909	0.101505	0.188098	0.215342	0.253664	0.458723	0.361007	0.300592	0.200708
ENSG00000156127.8	BATF	0	0	0	0	0	0	0.0700841	0.117257	0.0938408	0.0550635	0	0	0.144364	0	0	0.040888	0	0.0333455	0	0.141073	0.0287122	0.0253664	0.122326	0.0601678	0.0130692	0.0501769
ENSG00000168062.10	BATF2	4.0256	4.37949	4.11223	5.31929	3.9272	4.62246	3.50421	4.573	3.98823	4.12976	4.82998	3.6749	4.18656	4.37334	5.2277	5.39721	4.28311	3.13447	2.84215	3.00956	4.73752	3.56397	4.60252	4.31704	4.18215	4.54937
ENSG00000123685.9	BATF3	0.283493	0.388056	0.117492	0.0591033	0.148196	0.140075	0.981178	0.234513	0.187682	0.110127	0.250908	0.639114	0.481213	0.306901	0.10561	0.531544	0.277609	0.333455	0.101505	0.329171	0.129205	0.266347	0.351688	0.255713	0.300592	0.334513
ENSG00000087088.20	BAX	6.18015	6.26434	3.64226	6.20584	4.59408	4.62246	6.58791	5.51106	5.39584	4.6804	4.51635	3.51513	4.37904	6.6751	5.59733	6.62385	4.52106	5.70207	4.66924	4.4203	5.54146	5.36499	5.24474	4.43737	4.6265	5.90415
ENSG00000198604.11	BAZ1A	3.74211	8.14918	2.99605	5.26019	4.18654	5.13607	6.65799	4.27986	4.69204	5.34116	4.89271	6.79058	4.9565	3.60609	2.90428	4.78389	2.97438	3.60131	6.44558	4.89054	6.35976	6.60794	5.76462	4.13653	4.10373	5.68672
ENSG00000009954.11	BAZ1B	44.7352	56.2682	49.2293	62.4721	58.5375	63.2204	51.0913	52.8241	50.7209	53.0812	47.9235	53.366	60.1517	49.4878	47.7357	49.0247	46.8366	38.0805	45.8804	43.2625	67.7321	62.8578	42.7836	47.3671	46.8139	48.7552
ENSG00000076108.11	BAZ2A	61.1778	69.8501	64.3858	73.82	57.2037	61.3994	56.7682	52.0619	57.0552	53.3565	55.0744	65.9885	59.6705	60.9966	53.3859	60.7595	48.7798	63.7565	45.2713	51.0215	39.8813	40.0915	37.6765	39.9364	38.0706	38.8871
ENSG00000123636.18	BAZ2B	2.66484	10.533	1.82113	4.25543	2.25999	3.54856	3.71446	2.57964	3.75363	5.56141	7.15089	6.31125	7.65129	3.91299	2.58745	5.56077	3.5296	1.26713	7.05461	7.61796	5.97214	5.52987	6.34567	7.95719	3.55483	6.0045
ENSG00000105327.17	BBC3	2.21125	1.94028	1.23367	4.01902	1.37081	3.92209	2.03244	1.64159	3.84747	1.98229	3.51272	6.39114	2.0211	2.53193	3.32672	10.4673	1.74497	3.73469	1.42107	1.78693	1.78016	3.90642	2.14071	2.512	1.90811	2.39177
ENSG00000214413.8	BBIP1	3.9122	5.48823	3.40728	4.37364	3.48261	3.92209	3.64438	4.04535	5.58353	3.96457	4.57908	4.79335	4.61965	3.91299	4.43562	4.53857	4.56072	3.33455	5.98881	4.70244	5.2974	4.40106	4.55665	4.09141	4.03839	4.08106
ENSG00000119636.16	BBOF1	0.850479	1.6631	1.23367	1.47758	1.29672	1.02721	1.40168	0.469026	1.17301	1.32152	1.06636	2.07712	0.818063	0.613802	1.21452	1.55374	0.475901	0.466836	0.659784	1.03454	1.13413	0.938555	1.25384	1.3989	1.28078	1.05372
ENSG00000129151.9	BBOX1	0	0	0	0	0	0	0.0700841	0	0	0	0	0	0	0.0767253	0	0	0	0	0	0	0	0	0	0.0451258	0	0
ENSG00000174483.20	BBS1	0.680383	0.665239	0.352477	0.709239	0.296392	0.747065	0.490589	0.234513	0.469204	0.660762	1.19181	0.639114	0.529335	0.690528	0.31683	0.572432	0.356926	0.266764	0.609031	0.470244	0.674737	0.684892	0.703376	0.481342	0.640392	0.719202
ENSG00000179941.9	BBS10	3.11842	5.87628	3.93599	5.61481	3.00097	2.98826	1.61194	1.75885	3.33135	3.68925	3.26181	2.71623	3.27225	3.29919	2.53464	2.20795	4.0055	2.90105	4.36472	3.05659	5.62759	4.03325	3.9756	4.42233	3.13661	3.69637
ENSG00000181004.10	BBS12	0.283493	0.609803	0.234985	0	0.407539	0.186766	0.420505	0.175885	0.469204	0.275317	0.250908	0.399446	0.240607	0.460352	0.21122	0.327104	0.0793168	0.133382	0.355268	0.42322	0.244054	0.266347	0.305816	0.195545	0.300592	0.250885
ENSG00000125124.12	BBS2	38.6685	48.7288	34.7777	36.1712	39.7166	39.8746	20.3244	19.875	36.1287	36.9476	40.9608	50.6498	35.9948	36.0609	34.7457	44.527	35.5736	27.3766	35.2731	42.0399	26.9464	31.6319	28.7008	33.4683	25.4458	31.9627
ENSG00000140463.14	BBS4	13.0407	21.1214	14.7453	17.6719	16.9314	24.2329	14.157	14.5984	12.95	15.638	17.3127	26.2836	11.6454	12.8131	14.891	20.0351	15.784	14.772	14.2615	21.4902	13.6239	19.5828	15.9636	18.8024	14.7029	14.2837
ENSG00000163093.12	BBS5	4.81938	4.93386	5.58089	6.08764	4.70523	5.36953	6.65799	4.86615	6.19349	5.50635	6.08453	7.66937	3.94595	3.75954	6.49502	5.47899	5.07628	4.73505	5.48128	3.47981	6.24491	5.96109	6.37626	5.47527	5.476	5.16822
ENSG00000138686.10	BBS7	2.49474	3.21532	1.58615	2.83696	3.03802	2.1945	2.31278	2.05199	3.0029	2.80824	3.32453	3.75479	3.17601	2.91556	3.27391	2.69861	2.22087	0.400145	4.16171	3.19766	4.10585	3.27226	2.85938	3.18889	2.94057	3.3284
ENSG00000122507.21	BBS9	3.74211	5.93172	4.40596	5.02378	4.29769	3.96878	4.90589	5.21792	2.95598	4.73546	3.51272	5.35258	4.61965	6.21475	4.11879	3.72081	4.4814	4.53498	4.66924	5.36079	6.08699	6.20207	4.75543	5.1293	4.49581	3.89707
ENSG00000114439.19	BBX	5.27297	9.97859	4.40596	7.86073	6.77997	6.95704	7.56909	6.91814	6.6627	9.52598	7.52725	8.46826	8.61372	8.13288	8.13197	6.70563	9.67665	4.60167	7.76515	10.1573	10.6953	11.6178	5.18357	10.1232	7.44945	8.64716
ENSG00000187244.12	BCAM	39.6323	67.0783	25.2609	25.769	26.3048	29.2289	79.6857	44.2643	19.3781	24.283	30.4854	34.9116	28.6803	46.649	27.4058	29.1122	21.019	21.3411	28.2692	23.2771	40.8718	34.9929	53.1049	54.1209	40.0049	52.5687
ENSG00000132692.19	BCAN	0.340192	0.33262	0.0587462	0.650136	0.296392	0.700373	0.350421	0.293141	0.281522	0.495571	0.125454	1.19834	0.384971	0.230176	0.264025	0.327104	0.436243	0.466836	0.20301	0.42322	0.186629	0.114149	0.366979	0.61672	0.49663	0.217433
ENSG00000075790.10	BCAP29	0.170096	0.110873	0.117492	0.0591033	0.222294	0.186766	0.140168	0	0.0938408	0.110127	0.376362	0.159778	0.144364	0.306901	0.264025	0.245328	0.118975	0.166727	0.253763	0.188098	0.244054	0.177565	0.19878	0.225629	0.209107	0.183982
ENSG00000185825.17	BCAP31	49.0443	43.0188	38.8312	33.6298	44.9034	40.0614	60.1322	57.4557	44.9967	37.8286	47.9862	36.9088	45.9078	54.7051	52.4354	51.7642	49.2161	43.1157	40.9574	38.8892	44.7767	32.7353	46.591	44.7799	37.757	42.5667
ENSG00000050820.17	BCAR1	63.0489	48.4516	71.7878	74.0564	89.8439	87.8268	121.876	69.709	64.7032	52.1451	46.8571	85.2418	62.2209	76.4184	68.7521	76.5423	53.0233	116.642	58.3655	56.9466	68.0049	72.1546	75.4906	66.0642	65.3983	58.0045
ENSG00000137936.18	BCAR3	27.0452	29.326	14.4516	8.86549	22.637	15.6417	13.8767	10.5531	31.249	14.4817	14.929	11.1046	16.6981	15.2683	14.7854	20.1987	12.3338	21.1744	13.8047	15.2359	22.8693	15.9554	14.1898	11.0558	12.6249	16.5584
ENSG00000064787.13	BCAS1	0	0.0554366	0.117492	0	0	0	0.0700841	0	0	0	0	0.479335	0	0	0	0.040888	0.277609	0	0	0.0470244	0	0.0253664	0.305816	0.0150419	0	0
ENSG00000116752.6	BCAS2	22.0558	28.7716	14.2166	18.6175	14.8196	17.2759	20.1842	17.823	20.5981	23.0165	39.079	20.931	26.3224	23.2478	18.693	20.6075	24.1916	15.539	17.0529	25.8634	28.6404	22.1575	19.4193	24.5334	16.4149	20.7063
ENSG00000141376.22	BCAS3	22.6227	22.0083	24.4972	26.1827	22.5999	26.4274	21.656	24.2135	19.472	23.3469	20.5118	29.559	21.3659	26.9306	24.1847	30.8704	25.2227	25.9094	20.8086	25.1111	20.5005	26.9264	21.8658	27.2259	17.9048	20.6394
ENSG00000124243.17	BCAS4	0.907178	1.38592	0.587462	0.413723	0.592784	0.466916	1.19143	0.762167	0.187682	0.715825	1.06636	0.878782	0.577456	0.920703	0.686465	0.776872	0.912143	0.900327	0.659784	1.12859	0.674737	0.760991	1.07035	1.03789	0.313661	0.351238
ENSG00000060982.15	BCAT1	0.113397	0.33262	0.176239	0.413723	0.444588	0.233458	0.0700841	0.0586283	0.422284	0.220254	0.313635	0.319557	0.336849	0.153451	0.052805	0.245328	0.277609	0.0333455	0.20301	0.0470244	0.0861366	0.190248	0.382269	0.481342	0.196038	0.618849
ENSG00000105552.15	BCAT2	26.5917	43.9612	31.6642	21.6318	24.4524	24.8866	31.678	30.5453	18.0644	26.6507	28.6035	31.3965	28.5841	29.4625	29.2012	33.6099	38.9446	21.8413	33.9027	34.0927	37.5556	27.903	38.9762	28.9708	31.34	44.1724
ENSG00000107949.17	BCCIP	38.3283	39.6372	25.9658	32.6841	38.4198	37.4466	35.4626	36.584	35.4249	39.9761	37.5108	39.7848	36.8128	36.598	37.914	38.8845	38.2307	31.078	40.9066	39.1714	46.5569	41.753	33.9608	34.3408	34.3198	40.9611
ENSG00000186666.6	BCDIN3D	3.34522	5.32192	2.76107	3.25068	3.11212	2.66142	3.57429	3.81084	3.70671	2.97343	3.76362	2.2369	3.51286	3.37591	3.37952	3.27104	5.07628	3.70135	2.13161	3.00956	3.81872	2.42249	3.27223	3.12872	2.53543	2.94371
ENSG00000114200.10	BCHE	0.793781	2.2729	0.939939	1.35937	0.852128	1.07391	1.12135	1.58296	0.985328	1.2114	1.44272	1.11845	0.673699	1.84141	0.792075	0.490656	1.30873	0.866982	0.710537	0.705367	0.933147	1.11612	0.932738	1.14319	1.34613	1.63911
ENSG00000248098.12	BCKDHA	0.113397	0.0554366	0.117492	0.0591033	0.111147	0.186766	0.140168	0.117257	0.0938408	0.0550635	0.125454	0.239668	0.144364	0.230176	0.052805	0.20444	0.23795	0.100036	0.0507526	0.141073	0.172273	0.101465	0.0917447	0.285797	0.0784153	0.100354
ENSG00000083123.15	BCKDHB	5.44307	12.8059	5.99211	5.4966	4.77932	4.71585	5.88707	6.68362	3.56595	7.43357	6.89998	6.47103	7.31444	6.29147	7.55112	4.66123	6.70227	3.3012	6.69934	7.38284	9.17355	3.65276	6.48329	6.82904	4.33898	5.9376
ENSG00000103507.14	BCKDK	97.7484	87.4235	123.954	80.5577	93.3265	60.2788	105.897	84.3661	71.1313	89.4231	72.8889	73.3383	71.5083	83.4004	133.597	75.6428	70.473	41.6151	71.8657	79.1892	99.7032	91.6994	92.7386	77.1501	89.5111	79.4468
ENSG00000142867.14	BCL10	1.98445	3.21532	1.93862	2.54144	1.66721	1.77428	1.19143	1.58296	1.45453	1.37659	1.38	1.83745	1.73237	1.99486	1.90098	1.59463	1.82429	1.70062	1.67484	1.928	1.93807	2.33371	1.89606	2.21117	1.77741	2.20778
ENSG00000119866.22	BCL11A	0	0.110873	0	0.0591033	0.037049	0	0	0.117257	0	0	0.0627271	0	0.0962427	0	0	0	0.0396584	0	0	0	0.0143561	0.0380495	0.0305816	0.0752097	0	0
ENSG00000127152.18	BCL11B	0.0566986	0.0554366	0.0587462	0.0591033	0	0.0466916	0.420505	0.117257	0.0938408	0.275317	0.0627271	0.0798892	0.240607	0.153451	0	0	0.0396584	0.0333455	0.101505	0.0940489	0.0143561	0.0253664	0.19878	0.0902517	0.0261384	0
ENSG00000171791.13	BCL2	21.7723	28.0509	44.9408	67.9687	36.271	61.6329	36.1634	39.75	35.1903	41.4077	33.8726	47.9335	52.8854	55.5491	32.2111	53.8495	54.3717	28.8105	47.4537	67.0098	43.2119	72.3195	47.4473	87.1982	35.5091	40.5429
ENSG00000140379.8	BCL2A1	0	0.0554366	0	0.118207	0.0740981	0	0.280337	0	0.0469204	0.110127	0.0627271	0	0.192485	0	0	0.081776	0.0396584	0.0666909	0	0	0.0143561	0.0253664	0.137617	0.0752097	0	0.0167256
ENSG00000171552.13	BCL2L1	28.406	17.1299	19.915	17.6719	17.2648	15.5483	25.0901	13.6018	17.5482	10.5171	16.0581	17.7354	17.8049	14.6545	16.3167	25.8003	15.1495	25.1091	15.5811	16.9758	18.5337	14.3447	22.0799	16.3957	14.7421	13.9325
ENSG00000137875.4	BCL2L10	0	0	0	0	0	0.0466916	0	0	0	0	0	0	0	0	0	0.081776	0	0	0	0	0	0	0	0.0150419	0	0
ENSG00000153094.23	BCL2L11	8.0512	16.0766	11.6317	9.98845	10.0773	14.7545	9.32119	9.84955	14.4984	19.5475	14.49	11.9834	9.28742	6.59838	10.297	10.3855	9.00246	13.5383	8.62794	11.3799	8.51317	11.5797	9.32738	10.1232	7.88074	9.96848
ENSG00000126453.9	BCL2L12	8.90168	10.3666	9.75186	9.57473	9.4475	8.12433	9.18102	8.85287	8.49259	9.30573	9.34633	7.90903	8.99869	8.13288	8.07917	7.64605	8.12997	7.10258	10.4043	7.61796	10.6953	9.85483	8.85336	8.40845	9.7627	10.9887
ENSG00000099968.18	BCL2L13	103.872	99.5642	106.977	103.135	99.2543	106.177	93.4222	106.469	100.269	100.436	92.5224	94.8285	97.3014	99.0524	102.442	110.275	94.2284	110.94	112.366	111.166	124.97	119.793	102.815	107.745	100.685	96.2226
ENSG00000121380.12	BCL2L14	0	0	0	0	0	0.0933831	0	0	0	0	0	0	0.0962427	0	0	0	0	0	0	0	0	0	0	0	0	0
ENSG00000188761.13	BCL2L15	0.226794	0.110873	0.234985	0.17731	0.37049	0.326841	0.911094	0	0.469204	0.550635	0.501817	0.719003	0.288728	0.460352	0.31683	0.327104	0.396584	0.233418	0.152258	0.376196	0.445039	0.228297	0.519886	0.421174	0.457423	0.451592
ENSG00000129473.9	BCL2L2	17.9168	24.7802	14.2753	22.9321	17.6353	16.202	21.7261	17.2953	18.7212	16.519	14.4272	19.6528	16.7462	19.3348	17.9537	21.0982	15.1099	18.0399	15.2258	17.352	17.658	18.8345	16.4223	16.4408	16.4411	15.421
ENSG00000258643.5	BCL2L2-PABPN1	0	0	0	0	0	0	0.0700841	0	0	0.110127	0	0.0798892	0	0.230176	0	0	0	0	0.0507526	0.0470244	0.0287122	0.0380495	0.0305816	0	0.0653461	0.0501769
ENSG00000069399.15	BCL3	3.40192	3.99144	3.75975	5.55571	4.37179	4.34232	9.60153	4.04535	3.37827	3.90951	2.38363	4.31402	3.27225	4.37334	5.49172	4.82478	3.84687	5.00182	2.28387	3.38576	3.86179	2.80298	4.90834	5.76107	4.31284	4.19814
ENSG00000113916.18	BCL6	171.116	239.486	84.6532	119.034	88.3249	117.896	203.314	62.5564	275.845	143.275	195.144	137.809	76.7535	76.7253	146.534	263.237	174.656	78.0951	237.979	277.444	246.25	509.712	117.8	159.52	414.503	221.063
ENSG00000161940.11	BCL6B	11.3397	12.4178	4.28847	19.6814	7.7803	11.813	15.7689	9.08738	5.34892	7.5437	3.88908	9.74649	10.7792	19.1813	13.9405	9.854	7.17817	9.83691	4.36472	8.93464	7.07756	7.0899	8.05824	12.7556	10.952	11.7916
ENSG00000110987.8	BCL7A	15.5354	17.1854	15.274	17.8492	12.2632	15.4082	17.7313	15.2433	12.6685	10.6273	14.239	18.6142	16.3613	15.4218	11.2475	15.0059	10.9457	11.9043	10.3535	14.1544	10.9824	17.7311	18.9606	27.602	14.8858	14.8858
ENSG00000106635.8	BCL7B	62.085	46.6222	50.7567	51.8927	51.9057	47.2519	51.7922	52.0033	40.3985	48.5109	47.9235	47.8536	54.4252	57.3905	45.4123	54.7899	44.5364	72.2929	44.713	40.1118	54.2661	47.0926	51.5911	41.6361	44.9973	40.7771
ENSG00000099385.11	BCL7C	14.9117	17.019	15.744	13.7711	15.5606	12.2332	17.2407	16.4745	14.8738	14.4266	17.8145	15.7382	15.6394	21.4064	16.528	17.4592	10.9457	12.8047	15.3273	14.8597	18.261	13.3047	15.933	14.711	12.9908	16.2239
ENSG00000116128.11	BCL9	18.9373	22.3964	11.6317	13.1209	15.4124	14.8946	11.1434	13.9535	17.3605	15.8032	13.6745	13.5812	14.7733	19.5649	16.792	18.3996	25.421	25.4426	10.5058	19.8443	11.7002	11.5671	15.5966	21.0587	13.1738	14.7018
ENSG00000186174.12	BCL9L	70.9867	60.9803	55.6914	69.1508	72.2086	65.6483	83.5403	82.0209	57.8059	53.742	39.2044	49.1319	51.7786	65.6001	53.5971	51.5597	68.4901	90.833	31.2636	65.6461	72.9721	72.7761	76.5304	95.2306	70.0118	64.1094
ENSG00000029363.17	BCLAF1	12.417	32.5967	10.2806	20.4497	18.0799	20.591	15.1382	15.8883	18.3459	25.3292	21.2018	27.7216	28.7766	19.3348	19.2738	26.0456	24.5882	10.1037	33.5475	22.1955	30.8369	36.7685	27.661	34.3257	21.6165	32.9495
ENSG00000173681.16	BCLAF3	3.00503	8.86986	1.58615	4.19633	3.29736	2.56804	4.4153	2.81416	5.0674	5.1209	6.46089	5.11291	6.40014	3.52936	5.01648	6.86918	3.5296	1.30047	5.53203	5.40781	5.92907	6.30354	7.23254	6.48308	4.18215	6.60663
ENSG00000135697.10	BCO1	0	0.16631	0	0	0	0.140075	0	0.0586283	0	0	0	0	0	0	0	0	0.0396584	0.0333455	0	0	0	0	0	0	0.0261384	0.0167256
ENSG00000197580.13	BCO2	19.9579	33.262	21.7361	20.5088	17.5612	9.05816	16.3997	16.6504	21.3019	18.1159	26.9726	10.7052	21.5584	32.685	31.3134	21.4253	11.5009	25.2759	45.3221	47.7298	27.4489	14.5603	20.6426	20.1562	12.6379	13.9826
ENSG00000183337.17	BCOR	29.9369	30.3238	31.5467	37.8852	28.4537	44.8706	34.0609	35.2942	27.4953	37.4982	23.5854	36.5893	26.563	26.0099	25.452	31.7291	24.8262	41.5151	15.0735	36.3029	28.181	41.512	29.7864	32.6561	22.283	25.4564
ENSG00000085185.15	BCORL1	6.18015	5.87628	5.69838	9.45652	6.55768	6.16329	11.9844	6.50774	4.92664	5.1209	3.32453	3.19557	5.43771	5.29405	4.54123	3.3937	5.23491	6.00218	5.07526	3.71493	7.80972	8.47236	6.25393	5.95661	5.99877	5.03442
ENSG00000186716.21	BCR	6.52034	9.09161	3.93599	3.25068	3.29736	3.17503	9.53144	6.2146	3.04983	2.69811	4.01453	4.4738	3.99407	6.75183	3.1683	2.90305	2.77609	2.90105	2.68989	2.4923	7.69487	4.33765	7.20196	5.35493	5.41065	5.05114
ENSG00000074582.14	BCS1L	24.3237	28.9934	27.0232	25.7099	20.414	20.1708	20.4646	27.2621	25.0555	26.6507	28.9799	21.2505	22.1358	24.4754	22.759	25.3914	25.659	23.4752	26.6451	23.7944	31.5117	24.5166	22.5386	25.0448	22.3484	25.8244
ENSG00000161267.12	BDH1	29.3699	38.1958	25.1434	16.7853	22.7111	19.1902	17.3108	31.6006	13.3254	30.4501	20.1981	17.6555	20.3553	18.721	27.1946	13.9837	28.8317	8.83655	30.8068	24.2646	47.8489	9.28409	30.4592	28.0081	16.4149	27.5471
ENSG00000164039.15	BDH2	8.67489	14.0255	7.04954	8.15625	6.44653	7.65742	8.12976	6.91814	8.63335	9.41586	12.0436	12.2231	10.1055	10.6648	7.02307	8.01404	7.5351	4.7684	9.69375	9.59299	8.06813	9.58848	6.75852	6.73879	7.03124	9.34963
ENSG00000100739.11	BDKRB1	0	0.0554366	0	0	0	0	0	0	0.0938408	0	0	0	0	0	0	0	0	0	0	0	0	0	0	0	0	0
ENSG00000168398.6	BDKRB2	0.226794	0.221746	0.0587462	0.17731	0.333441	0.233458	1.47177	0	0.328443	0.110127	0.627271	0.0798892	0.625577	0.537077	0.21122	0.245328	0.317267	0.0666909	0.0507526	0.141073	0.0430683	0.0760991	0.611631	0.180503	0.235246	0.250885
ENSG00000176697.19	BDNF	0.0566986	0.33262	0.117492	0.0591033	0.148196	0.0466916	0.140168	0	0.328443	0	0.43909	0.0798892	0.481213	0	0.264025	0.040888	0.0793168	0.0333455	0.812042	0.470244	0.832654	0.697575	0.382269	0.0300839	0.182969	0.150531
ENSG00000145734.19	BDP1	2.83493	6.98501	3.93599	4.49185	3.96425	4.85592	3.57429	3.57632	5.25508	4.40508	3.32453	4.4738	5.8708	4.52679	4.1716	4.25235	5.59184	2.10076	6.69934	5.36079	7.13499	5.97378	5.73404	5.7009	5.63283	6.20521
ENSG00000166546.14	BEAN1	0	0.110873	0	0	0	0	0.0700841	0.0586283	0	0	0	0.159778	0.0962427	0	0	0	0	0	0	0.0470244	0.0287122	0.0507327	0.0917447	0.0150419	0.0130692	0
ENSG00000126581.13	BECN1	73.8783	71.2361	80.776	92.142	79.6184	77.7414	70.9952	74.9269	87.4127	83.9168	75.9625	80.6881	70.6421	64.1423	90.983	94.7783	76.8977	75.3274	70.0894	74.0165	70.0291	67.1448	67.6005	71.1334	68.3259	66.451
ENSG00000196289.7	BECN2	0	0	0	0	0	0	0	0	0	0	0	0	0	0	0	0	0	0	0	0	0.0143561	0	0	0	0	0
ENSG00000183092.16	BEGAIN	0.680383	0.997859	0.234985	0.531929	0.185245	0.233458	0.560673	0.527654	0.985328	0.330381	0.43909	1.35812	0.288728	0.306901	0.42244	0.367992	0.356926	0.700255	0.152258	0.329171	0.200986	0.329763	0.535177	0.436216	0.32673	0.301061
ENSG00000177324.14	BEND2	0.113397	0	0.0587462	0.118207	0.037049	0	0.0700841	0	0.140761	0.16519	0	0	0	0.153451	0.052805	0.122664	0	0	0	0.0470244	0.0143561	0	0.0305816	0	0.0130692	0.0167256
ENSG00000178409.13	BEND3	2.49474	2.05115	2.23235	2.00951	2.74163	2.28789	1.82219	2.75553	1.68913	1.92722	1.69363	2.31679	2.55043	1.61123	1.63696	2.12618	2.1019	2.9344	1.62408	1.59883	3.01478	2.96786	1.71257	1.59445	1.699	2.17433
ENSG00000188848.16	BEND4	0	0.0554366	0	0	0	0	0	0	0	0	0	0	0	0	0	0	0	0	0	0	0	0	0	0	0	0
ENSG00000162373.13	BEND5	3.23182	3.21532	2.58483	2.77785	2.40819	3.17503	4.4153	2.81416	3.47211	2.91836	2.57181	3.91457	3.6091	3.14574	2.79867	3.96613	2.14155	2.00073	2.0301	2.39825	2.97171	4.73083	3.70037	4.06133	2.99285	3.76327
ENSG00000151917.18	BEND6	0	0.443493	0	0.236413	0.111147	0.0933831	0.280337	0.175885	0.328443	0.330381	0.0627271	0.159778	0.240607	0.230176	0	0.286216	0.23795	0.0666909	0.456773	0.141073	0.473752	0.456594	0.39756	0.315881	0.143761	0.100354
ENSG00000165626.17	BEND7	15.0818	15.8549	16.4489	20.3315	14.375	16.949	14.8578	15.302	14.9207	16.0235	15.4936	17.4159	13.2815	14.808	12.1452	15.2921	12.7303	14.0051	14.0077	17.4461	17.6724	20.8258	13.7464	14.6509	13.4874	15.0196
ENSG00000167995.16	BEST1	6.01005	0.942423	2.34985	1.95041	7.52095	7.79749	4.62555	9.08738	1.97066	0.495571	1.88181	2.9559	2.2617	2.14831	3.59074	1.10398	1.58634	0.766945	0.558279	2.39825	0.215342	0.317079	0.58105	0.526468	0.588115	0.468318
ENSG00000039987.7	BEST2	0	0	0	0	0.037049	0	0	0	0	0	0	0	0.0481213	0	0	0	0	0	0.0507526	0	0	0	0	0	0	0
ENSG00000127325.19	BEST3	62.8221	54.6605	35.189	38.358	26.8605	27.9682	51.3016	39.2809	26.1347	23.6773	38.8908	31.3166	39.4114	26.1633	38.1252	71.2678	40.2533	67.9914	27.7109	27.7914	39.1491	46.0399	35.337	44.6746	30.3859	45.8617
ENSG00000142959.5	BEST4	0.0566986	0.110873	0.0587462	0	0	0.0933831	0	0	0.0938408	0	0	0	0	0	0.052805	0.081776	0.0396584	0.166727	0.101505	0.0470244	0.114849	0.0126832	0	0.0300839	0.0130692	0
ENSG00000105829.13	BET1	2.94833	4.04687	3.11355	5.3784	3.11212	3.17503	2.80337	3.28318	4.45744	2.97343	4.13999	3.43524	3.51286	2.99229	2.90428	3.96613	3.5296	3.10113	5.53203	3.76196	3.77566	4.03325	3.56275	4.25687	3.2673	3.9138
ENSG00000177951.17	BET1L	17.9168	22.8399	21.0311	22.2819	19.5989	21.805	20.1842	18.0575	16.8913	16.519	18.379	20.931	16.65	16.4192	21.2276	25.2688	18.1636	19.9739	17.7127	19.6562	15.2893	24.0473	17.7679	19.9306	18.9242	18.4818
ENSG00000133169.6	BEX1	0	0.0554366	0.0587462	0.118207	0	0	0.140168	0	0.0469204	0.110127	0.376362	0.0798892	0.0481213	0	0.052805	0.245328	0	0.0333455	0	0.0470244	0.0287122	0.0126832	0.0152908	0.0300839	0.0653461	0.0669026
ENSG00000133134.11	BEX2	1.13397	1.10873	0.469969	0.827446	0.592784	0.0933831	0.280337	0.234513	1.54837	0.991143	3.19908	1.99723	0.144364	0.0767253	0.897685	0.449768	0.436243	0.166727	0.862794	1.55181	0.646025	0.215614	0.259943	0.0601678	0.248315	0.367964
ENSG00000166681.14	BEX3	4.98948	8.64811	5.58089	4.96467	5.14981	5.22945	9.7417	5.15929	3.47211	2.97343	5.83362	6.31125	3.27225	5.21732	4.27721	4.0888	5.86944	4.4016	8.06967	7.38284	3.79001	4.12203	3.94502	2.66242	3.03206	3.88035
ENSG00000102409.10	BEX4	1.02058	2.05115	1.87988	1.41848	1.11147	1.58751	3.01362	1.40708	1.26685	0.881016	1.69363	1.35812	1.15491	2.83884	1.37293	1.55374	1.46736	1.16709	1.16731	1.26966	1.07671	1.5093	1.77373	1.60949	1.09781	1.50531
ENSG00000184515.11	BEX5	0	0.33262	0	0.0591033	0.0740981	0.0466916	0.280337	0.293141	0	0	0.125454	0.159778	0.0481213	0	0.10561	0.081776	0.0396584	0.100036	0.152258	0.141073	0.0574244	0.0634159	0.0611631	0.0300839	0.0522769	0.100354
ENSG00000103429.11	BFAR	33.5089	35.5903	41.8273	40.4266	35.6782	42.0224	36.3036	37.698	33.0789	34.9103	34.0608	42.7407	37.3422	38.7463	38.9173	46.6123	36.6047	41.4484	34.3595	37.7136	37.0675	50.2127	35.9333	37.6349	35.9665	36.1107
ENSG00000125864.14	BFSP1	0.170096	0.665239	0.176239	0.0591033	0.333441	0.233458	0.490589	0.117257	0.375363	0.220254	0.0627271	0.159778	0.192485	0.153451	0.264025	0.327104	0.118975	0.133382	0.101505	0.188098	0.287122	0.215614	0.321106	0.300839	0.1699	0.301061
ENSG00000170819.5	BFSP2	0	0	0	0	0	0	0	0	0	0.0550635	0	0	0	0	0	0	0	0	0	0	0	0	0	0	0	0
ENSG00000242252.2	BGLAP	0.113397	0.0554366	0.352477	0.17731	0.037049	0.140075	0.420505	0.0586283	0.0469204	0.0550635	0.250908	0.0798892	0.192485	0.153451	0.264025	0.245328	0.23795	0.0666909	0.406021	0.0940489	0.244054	0.190248	0.535177	0.345965	0.1699	0.38469
ENSG00000182492.16	BGN	8.44809	21.2877	5.22841	4.96467	5.00162	3.50187	44.7137	12.2533	8.58643	4.84559	8.53088	9.50682	6.49638	25.4728	5.33331	4.90656	5.07628	6.06887	9.18622	3.15064	8.39832	6.41769	21.927	7.73156	7.72391	14.9193
ENSG00000180535.3	BHLHA15	0.0566986	0	0	0	0	0	0.0700841	0	0	0	0	0	0	0	0	0	0	0	0.0507526	0	0	0	0	0	0	0
ENSG00000198908.12	BHLHB9	0	0	0	0	0	0	0	0	0	0	0	0	0	0	0	0	0	0	0	0	0	0	0.0152908	0.0150419	0.0130692	0
ENSG00000180828.3	BHLHE22	0.0566986	0.0554366	0.117492	0	0	0	0.280337	0.0586283	0.0469204	0.0550635	0.250908	0	0	0.0767253	0	0	0.0793168	0	0	0	0.0717805	0.0253664	0.0611631	0.0300839	0.0130692	0.0669026
ENSG00000125533.6	BHLHE23	0.0566986	0	0	0	0	0	0	0	0	0	0	0	0	0	0	0	0	0	0	0	0	0	0	0	0	0
ENSG00000134107.5	BHLHE40	382.829	105.662	153.915	103.549	223.961	93.2897	497.948	76.5685	438.94	100.271	69.3134	122.63	65.2044	97.6713	378.559	143.721	52.6664	81.0295	64.3543	125.649	97.7507	29.222	84.3134	110.558	200.56	127.182
ENSG00000123095.6	BHLHE41	131.031	58.7074	81.9509	88.0639	98.6616	86.0992	101.972	93.5707	137.618	63.2679	64.7971	56.4817	56.9275	86.9298	79.7884	54.5037	79.0392	81.7297	48.4687	107.357	49.4711	58.1016	75.4753	154.691	68.9401	88.5288
ENSG00000237452.2	BHMG1	0	0	0	0	0	0	0	0	0.0469204	0	0	0.0798892	0	0	0	0	0	0	0	0	0.0143561	0	0.0152908	0.0150419	0	0
ENSG00000145692.15	BHMT	0	0.0554366	0.0587462	0.0591033	0.037049	0	0.140168	0.0586283	0.0469204	0	0	0	0	0.0767253	0	0.081776	0	0.0333455	0	0	0.0287122	0.0507327	0.0458723	0.0300839	0	0
ENSG00000132840.10	BHMT2	12.0201	11.1982	15.274	29.9062	17.6724	16.9023	31.3977	23.2754	10.041	10.1317	9.91088	10.066	4.52341	6.82855	8.34319	11.2033	11.9768	12.3378	17.7127	16.5996	13.1215	22.9819	8.76162	7.94215	7.50173	6.92441
ENSG00000122870.12	BICC1	2.66484	9.31335	5.52214	8.80639	6.33538	7.65742	4.76572	7.6803	4.64512	7.26838	5.64544	5.75202	8.27687	4.75697	5.12209	4.86567	4.91764	4.7684	6.7501	7.47689	5.65631	6.26549	6.468	7.34047	4.94016	7.3091
ENSG00000151746.14	BICD1	1.75766	3.43707	0.528716	0.945652	1.66721	0.653682	1.82219	1.70022	3.28443	1.76203	1.6309	0.798892	0.866184	0.843978	0.52805	1.14486	0.634535	0.400145	2.38537	1.36371	1.33512	0.684892	1.28443	1.24848	0.575045	0.468318
ENSG00000185963.14	BICD2	35.6634	34.149	29.6081	39.8356	35.8264	38.6606	34.4814	30.8971	31.0144	29.5691	28.1017	33.873	31.0383	35.4471	29.1484	32.7104	35.7719	40.6148	31.7711	33.9516	44.3891	50.3015	33.5633	35.9051	37.1166	34.4046
ENSG00000135127.11	BICDL1	0.0566986	0.221746	0.0587462	0.0591033	0.037049	0.0466916	0.140168	0.117257	0.0469204	0.275317	0.0627271	0	0.0481213	0	0.052805	0.163552	0	0.0333455	0.101505	0.141073	0.100493	0.0507327	0.183489	0.105294	0.0392076	0.0334513
ENSG00000162069.16	BICDL2	0	0	0	0	0.037049	0	0	0	0	0	0	0	0	0	0	0	0	0	0	0	0	0	0.0152908	0	0	0
ENSG00000063169.10	BICRA	5.66986	8.31549	8.28321	5.91033	5.92784	7.70411	10.1622	6.15597	7.22574	7.65382	7.33907	9.58671	7.98814	7.2889	7.55112	8.87269	6.02808	5.502	7.76515	4.51435	13.3225	13.1778	11.3152	9.50651	13.0431	9.38308
ENSG00000112624.12	BICRAL	13.8345	16.5201	15.979	15.426	15.3012	16.1553	10.793	11.2566	13.7946	17.345	13.2354	14.6996	15.7357	11.2786	14.1517	14.6379	14.515	14.4052	8.6787	14.0133	14.3561	15.3593	13.0125	12.9662	12.2328	12.5944
ENSG00000015475.18	BID	2.49474	2.32834	1.82113	2.24592	1.59311	0.88714	2.45294	1.75885	1.17301	1.32152	0.940906	2.47657	1.49176	1.76468	1.26732	1.59463	1.07078	1.63393	0.812042	1.50478	1.34947	1.36978	1.39146	1.66966	1.04554	1.03699
ENSG00000100290.3	BIK	0.0566986	0	0	0	0	0	0	0	0	0	0	0	0	0	0	0	0.0396584	0	0	0	0	0	0	0	0	0
ENSG00000136717.15	BIN1	1767.86	1568.25	1808.5	1902.36	1645.46	1605.49	1813.57	1842.57	2152.05	1800.36	1669.92	1727.84	1502.01	1687.88	1932.61	2004.41	1718.72	1884.99	1612.77	1555.8	1502.15	1253.49	1531.42	1274.17	1696.74	1354.41
ENSG00000110934.12	BIN2	0.170096	0.886986	0.293731	0.650136	0.555735	0.513607	1.96236	0.410398	0.844567	0.936079	0.43909	0.399446	0.769941	0.0767253	0.264025	0.367992	0.198292	0.133382	0.20301	0.470244	0.143561	0.24098	1.4985	0.255713	0.104554	0.38469
ENSG00000147439.13	BIN3	7.31412	6.31977	4.87593	4.25543	6.55768	6.72358	6.72808	6.15597	5.72429	6.60762	6.27271	5.27269	5.53395	5.67767	4.38282	6.82829	4.32277	8.10295	5.73504	5.68996	5.71373	5.28889	6.49858	4.88863	6.05105	6.10486
ENSG00000110330.8	BIRC2	22.8495	27.2748	23.0285	28.4878	27.194	26.1006	23.6184	24.6825	31.8589	27.752	26.9726	25.1651	28.7766	27.7746	25.5048	24.7372	29.4662	17.8065	28.9797	26.1456	35.8903	30.7821	26.0861	29.3769	26.622	33.6854
ENSG00000023445.15	BIRC3	1.36077	2.16203	0.822446	1.06386	1.14852	0.88714	1.26151	1.28982	2.48678	1.98229	2.00727	0.479335	2.50231	1.68796	1.26732	2.08529	1.82429	0.500182	1.42107	1.78693	1.65095	1.10344	1.43733	1.36882	0.784153	1.28787
ENSG00000089685.15	BIRC5	0	0.0554366	0.0587462	0.118207	0	0.0933831	0.0700841	0.0586283	0.0938408	0	0	0	0	0.0767253	0	0.081776	0.0396584	0	0.0507526	0	0.0287122	0.0887823	0.0611631	0	0.0653461	0.301061
ENSG00000115760.14	BIRC6	27.4421	40.9122	28.5506	34.2208	27.935	28.2951	26.7021	26.9104	32.9381	37.8286	29.6699	31.1568	36.3797	29.0789	32.3167	32.4651	28.4747	23.3085	23.5492	29.6724	32.6171	34.8153	31.1167	33.9798	27.942	28.467
ENSG00000101197.13	BIRC7	0	0.110873	0	0	0	0.0466916	0.0700841	0	0.0469204	0	0.0627271	0	0	0	0	0.040888	0	0	0.101505	0	0	0	0.0152908	0.0150419	0	0
ENSG00000134897.14	BIVM	11.0562	14.8016	8.51819	12.9436	10.2626	11.2527	9.11094	11.3153	9.75944	14.1513	12.2945	14.6996	15.4951	12.8131	9.5049	11.7349	13.008	6.53571	17.6112	14.8127	16.811	17.0969	12.9054	14.8915	11.9453	17.3947
ENSG00000281406.2	BLACAT1	0.0566986	0.0554366	0.117492	0	0.111147	0	0.0700841	0.117257	0.328443	0.495571	0	0	0.384971	0.0767253	0.158415	0	0.23795	0.133382	0.152258	0.0940489	0.0861366	0.0507327	0.168199	0.315881	0.0914845	0.150531
ENSG00000166619.15	BLCAP	181.379	207.222	202.616	324.359	210.105	293.923	179.415	197.519	245.769	240.132	194.266	284.326	193.159	219.665	242.586	546.999	206.581	270.865	202.655	308.292	220.653	370.121	208.062	313.294	210.806	271.909
ENSG00000136573.14	BLK	0	0.0554366	0	0	0.037049	0	0.280337	0	0.0469204	0.0550635	0	0.0798892	0.0481213	0.0767253	0	0	0	0.0333455	0	0	0.0143561	0	0.0764539	0	0	0
ENSG00000197299.12	BLM	0.113397	0.388056	0.234985	0.118207	0.222294	0.280149	0.210252	0.117257	0.140761	0.0550635	0.125454	0.0798892	0.0481213	0	0.10561	0.122664	0.277609	0.200073	0.152258	0.141073	0.129205	0.0507327	0.214071	0.105294	0.0261384	0.150531
ENSG00000108578.15	BLMH	24.7773	23.3943	26.7295	28.7242	26.2307	24.9333	29.6456	25.3274	24.0232	21.0343	20.8881	28.5205	26.2743	24.9357	22.759	27.5585	24.9055	22.8416	22.4834	25.1581	24.5346	25.4425	24.2359	26.6543	21.6034	24.5867
ENSG00000095585.16	BLNK	0.0566986	0.16631	0	0.17731	0.0740981	0.186766	0	0.0586283	0.0938408	0.110127	0.0627271	0	0.192485	0.383626	0.10561	0	0.0396584	0	0.0507526	0.0470244	0.0287122	0.0507327	0.0458723	0.0601678	0.0784153	0.117079
ENSG00000135441.7	BLOC1S1	19.7311	17.7397	21.5598	21.2772	21.896	20.1241	25.6508	26.6759	17.4075	21.0893	27.8508	26.8428	28.7284	28.5418	27.4586	32.5059	22.1691	21.6079	24.7673	23.7473	22.4386	20.0141	24.8628	23.6911	20.8454	21.1747
ENSG00000196072.12	BLOC1S2	23.6433	17.6288	18.9163	21.0408	21.5996	17.7895	18.292	19.875	19.8942	15.4178	16.0581	19.4131	16.265	20.4089	18.693	21.9977	21.6535	26.4429	18.5755	22.6188	24.5777	20.5975	14.8168	15.8241	15.9706	13.899
ENSG00000189114.8	BLOC1S3	2.43804	3.76969	2.87856	2.48234	2.07475	2.52134	3.22387	3.75221	4.08207	2.69811	2.00727	2.47657	1.97297	3.06901	2.64025	2.53505	2.69677	4.06815	2.38537	2.39825	3.08656	3.90642	2.9817	3.12872	2.97978	2.47539
ENSG00000186222.5	BLOC1S4	3.9122	3.3262	3.46602	4.31454	3.81605	3.82871	4.4153	3.92809	4.97356	2.97343	4.01453	4.79335	4.2828	4.29662	4.38282	5.72432	4.28311	5.1352	4.41548	4.18518	4.06278	4.13472	4.34258	5.08418	4.06453	3.89707
ENSG00000188428.20	BLOC1S5	5.21627	5.82085	4.93468	6.14674	4.74228	4.62246	3.0837	4.51438	5.39584	5.01078	5.51998	4.55369	6.35202	6.75183	4.69965	5.84698	5.9091	5.20189	5.68429	5.45484	6.20184	5.64402	5.19886	5.71594	4.61343	5.56964
ENSG00000104164.11	BLOC1S6	19.0507	20.6224	16.3314	22.4592	15.9311	17.7428	15.7689	16.4159	20.5981	18.1159	19.4454	20.8511	20.4034	15.652	17.6369	19.7489	18.0049	29.444	19.7935	17.7282	20.6297	24.0727	19.0829	24.9546	17.1207	19.0672
ENSG00000106605.11	BLVRA	30.6173	27.2194	27.6107	26.8329	19.5989	25.2601	24.8799	25.5033	22.0995	22.6862	24.0872	35.4708	29.2097	26.0099	23.8679	35.6543	19.1154	22.2414	24.615	26.851	22.9698	24.1488	24.7252	28.7602	22.3745	30.3236
ENSG00000090013.11	BLVRB	83.2903	79.2189	71.5528	64.5408	65.6509	74.0528	73.9388	70.9988	54.4277	73.4547	70.0661	78.2914	62.9908	70.1269	77.3065	84.5972	61.0343	66.6576	70.3939	77.5903	90.1133	81.0709	79.298	65.9288	70.3908	86.4883
ENSG00000117475.14	BLZF1	5.72656	9.25792	3.58352	7.09239	5.8167	7.05043	4.62555	4.573	5.58353	6.49749	6.33543	7.58948	6.97759	6.29147	6.60063	6.21497	5.75047	2.13411	7.91741	7.24176	8.41268	8.01577	8.1194	8.13769	6.1556	5.45256
ENSG00000166780.11	BMERB1	34.983	32.5967	48.5243	48.8193	29.2317	32.0304	36.3036	38.7533	23.6948	30.0096	39.769	44.4983	38.3527	37.4419	46.1516	47.3483	39.2618	32.912	31.2129	31.8355	31.8418	35.3988	23.9759	27.0304	27.7721	24.5532
ENSG00000104081.14	BMF	2.43804	5.98715	4.99342	2.18682	3.48261	6.72358	7.63917	3.04867	9.38408	2.69811	5.83362	3.11568	3.65722	2.99229	4.64684	5.92876	1.86395	4.0348	1.26882	1.64586	1.83758	3.06933	1.97251	1.94041	3.48948	4.36539
ENSG00000168283.14	BMI1	7.08733	8.59268	8.98816	10.284	9.4475	9.57177	7.91951	7.15265	7.6011	10.6823	7.6527	8.46826	7.02572	8.13288	9.02966	7.72783	14.9116	7.336	12.4344	10.6275	16.3803	12.2773	9.31208	8.76945	8.78251	10.8048
ENSG00000168487.19	BMP1	15.1385	16.6864	10.2218	10.0476	10.7813	10.0387	20.1141	14.0122	10.2756	11.8937	14.6781	13.4214	10.0092	16.8796	11.5115	12.5526	8.80417	16.2726	14.6675	13.3079	10.1354	7.19136	9.14389	10.8753	12.1674	12.6279
ENSG00000163217.2	BMP10	0	0	0	0	0	0	0.0700841	0	0	0	0.0627271	0	0	0	0	0	0	0	0	0	0	0	0	0	0	0
ENSG00000125845.7	BMP2	0.963877	1.38592	0.469969	0.650136	0.77803	0.793757	1.7521	0.644911	0.609965	0.660762	0.940906	1.59778	1.01055	0.767253	0.369635	0.981312	0.872485	0.700255	0.913547	0.752391	0.933147	0.608793	0.886865	1.09806	1.77741	0.735928
ENSG00000138756.17	BMP2K	2.60814	5.70997	2.76107	3.6644	3.26031	3.64194	3.78454	3.1073	4.31668	4.46014	4.07726	4.15424	4.86026	5.14059	3.96038	2.65772	4.28311	2.66764	5.8873	4.13815	5.46968	4.61668	4.22026	4.25687	3.48948	4.96751
ENSG00000152785.7	BMP3	0	0	0	0	0	0.0466916	0.140168	0	0	0	0	0.159778	0	0	0	0	0	0	0.101505	0	0	0	0.152908	0	0	0
ENSG00000125378.16	BMP4	3.34522	8.14918	6.93205	5.96943	4.18654	3.82871	5.7469	4.39712	5.53661	4.29495	4.32817	3.27546	4.90838	5.52422	3.1683	2.82127	3.5296	3.70135	3.29892	3.24469	5.46968	4.68009	5.91753	5.32485	6.16867	5.65327
ENSG00000112175.8	BMP5	0.963877	8.26006	0.822446	2.65965	1.51901	1.96105	2.03244	2.22787	1.73605	2.36773	2.50908	2.9559	2.74292	4.21989	1.68976	2.08529	2.93472	1.30047	1.87785	2.86849	2.95736	2.6381	2.156	3.44461	3.58096	4.36539
ENSG00000153162.9	BMP6	1.36077	3.65882	2.23235	3.6644	2.14884	3.45518	1.47177	2.16925	2.20526	2.36773	2.75999	2.47657	3.03164	2.68539	2.53464	2.08529	1.82429	2.30084	0.913547	1.41073	3.47418	4.10935	2.9817	2.9031	2.14335	3.8469
ENSG00000101144.13	BMP7	0.0566986	0.110873	0.0587462	0.0591033	0.111147	0	0.210252	0.0586283	0.234602	0	0	0.479335	0.144364	0.153451	0.052805	0.081776	0.356926	0	0.152258	0.141073	0	0.0760991	0.428142	0.0601678	0.130692	0.117079
ENSG00000183682.8	BMP8A	0.226794	0.443493	0.0587462	0.118207	0.296392	0.326841	0.350421	0	0.328443	0.16519	0.125454	0.159778	0.0481213	0.230176	0.158415	0.081776	0.0793168	0	0	0.0940489	0.114849	0.0380495	0.0611631	0.120336	0.0522769	0.150531
ENSG00000116985.12	BMP8B	0.283493	0.277183	0	0.531929	0	0.140075	0.140168	0.117257	0.328443	0	0.250908	0.239668	0.0481213	0	0.21122	0.327104	0.317267	0.0333455	0.152258	0.188098	0.129205	0.101465	0.382269	0.135378	0.130692	0.150531
ENSG00000164619.10	BMPER	0.850479	2.2729	3.52477	3.6644	1.63016	1.54082	1.89227	1.46571	1.68913	2.14748	1.44272	1.27823	2.2617	1.07415	0.897685	1.14486	2.49848	1.70062	0.913547	1.41073	1.36383	1.4332	1.42204	1.82008	1.90811	1.65584
ENSG00000107779.13	BMPR1A	10.9428	13.5265	11.1618	11.1705	11.2259	9.52508	9.88186	10.9635	16.1406	12.7197	9.78542	8.62804	11.0679	9.97429	11.4587	11.694	13.6822	12.3378	11.1148	10.7686	21.6921	19.1897	12.7066	12.6954	15.9444	15.3207
ENSG00000138696.11	BMPR1B	1.41747	2.55008	1.64489	2.18682	1.14852	1.40075	1.12135	1.17257	2.11142	2.14748	1.38	2.2369	1.39552	2.60866	2.27062	3.47548	1.46736	2.03407	2.84215	3.15064	2.943	2.25761	1.40675	2.75268	1.62058	2.00708
ENSG00000204217.15	BMPR2	17.2931	20.2898	16.0965	18.0265	15.8199	15.6417	15.5587	13.3672	18.862	18.8868	13.9881	18.6142	16.4094	19.1046	12.6204	14.1064	17.9653	20.174	17.7634	16.8348	24.6638	20.4326	15.2755	15.6587	14.7944	18.5487
ENSG00000165733.8	BMS1	41.4467	49.006	35.189	41.6087	39.0497	36.4194	36.3036	39.0464	41.1023	35.571	40.2081	40.5837	37.8715	39.5135	36.5411	42.6462	43.3863	28.0435	37.9122	38.466	51.1221	42.996	36.4838	37.7553	41.0765	41.2287
ENSG00000164603.12	BMT2	3.06173	2.71639	1.17492	2.89606	1.9636	2.38127	1.12135	2.63827	2.43986	1.8171	1.6309	1.99723	1.87673	2.45521	2.21781	2.08529	2.77609	2.03407	2.0301	1.928	2.59846	2.89177	1.74315	2.48192	2.52236	2.99389
ENSG00000102010.15	BMX	0.283493	2.60552	0.117492	0.17731	0.037049	0.280149	0.560673	0.0586283	0.140761	0.220254	0.564544	0.798892	0.336849	0.767253	0.21122	0.572432	0.277609	0.133382	0.304516	0.0470244	0.0287122	0.139515	1.14681	0.421174	0.431284	0.6523
ENSG00000169594.13	BNC1	0.283493	0.110873	0.0587462	0	0.111147	0.0933831	0	0.0586283	0	0	0.125454	0.0798892	0.0962427	0.0767253	0.052805	0	0.0396584	0.0666909	0.101505	0.0470244	0	0.0126832	0.0458723	0.0752097	0.0653461	0.0501769
ENSG00000173068.18	BNC2	1.70096	6.37521	5.52214	7.50611	3.66785	5.41622	3.64438	3.16593	5.16124	9.8013	5.45726	5.03302	6.68887	5.14059	5.75575	5.111	3.21233	1.40051	3.04516	4.65542	6.17313	4.99717	2.76763	2.93318	3.9077	4.26504
ENSG00000113734.17	BNIP1	6.91723	5.15561	6.05086	5.91033	4.81637	5.27615	4.62555	3.98672	5.39584	3.96457	6.20998	5.83191	4.81213	4.91042	5.49172	5.84698	4.56072	3.46793	6.90236	4.79649	5.84294	5.08596	5.76462	4.97888	5.20155	5.72017
ENSG00000140299.12	BNIP2	24.0402	32.8739	29.9605	37.5306	29.1576	33.5712	23.8286	27.9071	31.249	35.4058	29.1054	36.9887	35.0323	29.9229	30.2045	34.1006	36.4064	24.8424	27.5587	27.4623	36.9383	39.5208	32.1259	37.0784	29.7455	34.3043
ENSG00000176171.11	BNIP3	48.0804	69.6838	48.9356	54.966	40.6798	44.4971	42.8915	48.4856	33.032	55.2837	57.9598	49.5313	48.8913	54.9353	44.0922	47.3892	49.7713	46.2501	67.0442	72.9819	86.5243	80.7158	72.1266	70.1105	58.8637	76.0849
ENSG00000104765.16	BNIP3L	8.90168	11.0319	6.40333	10.4022	7.11341	8.68463	9.32119	8.32521	7.97647	9.1956	9.28361	11.1845	10.2017	7.74925	8.396	12.5117	7.97134	7.60276	8.12042	9.40489	7.17805	9.60117	9.14389	10.7399	9.5928	10.3699
ENSG00000189325.7	BNIP5	0	0	0	0	0	0	0	0	0	0	0	0	0	0	0	0	0	0.0333455	0	0	0	0	0	0	0	0
ENSG00000163141.20	BNIPL	0.226794	0.609803	0.469969	0.531929	0.296392	0.420224	0.280337	0	0.609965	0.330381	0.752725	0.559225	0.72182	0.613802	0.580855	0.490656	0.436243	0.666909	0.406021	0.376196	0.617313	0.55806	0.428142	0.345965	0.470492	0.434867
ENSG00000144857.14	BOC	5.83996	16.2984	9.63437	8.9837	6.74292	5.92983	6.23749	7.38716	8.07031	7.81902	8.65634	6.47103	7.07384	10.5114	6.44221	6.95096	6.26603	7.76949	2.79139	4.98459	6.17313	5.93573	6.1316	6.21232	7.59321	8.49662
ENSG00000145919.11	BOD1	48.4206	40.0252	45.822	51.7154	48.6824	53.2284	42.6112	41.802	47.6711	45.4824	40.7726	48.4928	44.5122	41.9687	43.5641	50.8646	44.695	61.3223	50.5496	51.7739	60.7407	64.811	46.9733	53.2184	46.1866	48.3873
ENSG00000038219.13	BOD1L1	10.0357	16.9082	9.39939	13.8302	10.6701	12.2332	10.022	8.03207	10.604	13.1051	13.3609	11.0247	14.9176	10.7415	11.6699	12.4708	11.144	5.46865	11.3686	11.3329	13.8967	14.3954	14.6027	16.14	13.6573	12.3435
ENSG00000228075.5	BOD1L2	0	0	0	0	0	0	0	0	0	0	0	0	0	0	0	0	0	0	0.0507526	0	0.0143561	0	0	0	0.0130692	0
ENSG00000176720.6	BOK	3.00503	3.27076	6.63832	8.45177	1.77835	1.6342	10.7229	6.03871	1.64221	1.15633	2.3209	2.39668	2.55043	4.75697	1.58415	1.67641	1.82429	3.76804	2.53763	1.88098	4.03407	4.95912	4.58723	2.39167	2.09107	2.79318
ENSG00000178096.9	BOLA1	9.07178	10.2558	11.1618	10.2249	10.1885	9.385	12.3348	13.3086	10.2286	9.85636	11.04	9.58671	10.4423	11.0484	9.29368	10.7127	8.16963	8.10295	11.0641	10.4394	11.8294	11.3514	10.7188	11.1912	10.8867	11.0891
ENSG00000169627.9	BOLA2B	0	0.110873	0	0.0591033	0.037049	0	0.210252	0.0586283	0.140761	0.110127	0	0	0.0481213	0	0.10561	0.040888	0.0793168	0.133382	0.152258	0	0.0861366	0.0126832	0.0611631	0.150419	0	0
ENSG00000261740.6	BOLA2-SMG1P6	0.113397	0	0	0	0	0	0	0	0	0.0550635	0	0.0798892	0	0	0	0	0.0793168	0.0333455	0.0507526	0	0.0574244	0	0	0	0	0.0167256
ENSG00000163170.12	BOLA3	29.7101	30.2684	30.548	20.0951	29.1205	22.7388	31.2575	32.4214	23.6479	31.3862	27.5372	26.2037	23.6276	27.3909	34.112	23.7968	27.8005	16.2726	32.9892	34.3278	28.3246	20.1282	24.2818	24.3228	21.5903	29.6044
ENSG00000152430.17	BOLL	1.92775	1.99572	2.70232	2.60054	2.48228	3.78202	2.94353	3.04867	2.43986	2.47786	2.3209	2.07712	2.79104	1.91813	1.68976	1.67641	2.97438	2.26749	4.16171	2.3042	4.5796	4.3757	4.312	4.58779	3.63324	2.35832
ENSG00000261236.8	BOP1	44.7352	33.9826	37.8325	37.7079	31.751	29.9293	33.7806	38.0497	40.4923	33.6438	36.6953	38.8262	35.0323	44.8076	38.3364	54.4628	33.5907	49.1512	35.4761	36.2558	50.6196	44.2136	36.1321	34.8672	51.362	47.4674
ENSG00000136122.17	BORA	1.30407	0.720676	1.05743	0.768342	0.77803	0.700373	0.911094	0.820796	0.656885	0.605698	0.501817	0.239668	0.577456	0.843978	0.73927	0.572432	0.555218	0.633564	0.659784	0.611318	1.09106	0.735624	0.856284	0.857391	0.797222	0.869733
ENSG00000165714.11	BORCS5	5.89666	7.2622	5.22841	6.44226	5.63145	5.83644	5.25631	5.27654	6.05273	5.17597	5.08089	5.9118	5.77456	5.06387	6.07258	7.11451	6.46432	6.20225	6.09031	5.45484	6.73301	6.02451	4.43433	5.05409	4.26056	4.48247
ENSG00000196544.8	BORCS6	15.5354	13.6928	12.9242	11.7024	12.3003	12.0464	12.2647	16.0055	13.7477	11.5633	15.4936	13.7409	14.292	15.4218	16.2111	15.0877	10.5888	9.33673	13.8047	9.49894	18.7634	13.7993	14.3122	13.9589	12.9255	10.9386
ENSG00000166275.16	BORCS7	6.86053	8.37093	7.34327	8.56997	9.41045	9.89861	8.19984	7.21128	8.39875	9.63611	9.7227	12.8622	10.1055	10.6648	10.9306	11.3669	12.651	6.70244	10.3535	8.51142	10.6666	8.97969	9.6179	11.116	8.52113	10.0856
ENSG00000254901.8	BORCS8	8.90168	12.0852	10.8093	11.6433	8.37308	7.93757	11.1434	10.9635	9.99404	12.3893	12.5454	11.9834	11.2604	9.28376	12.6204	14.4743	10.1129	8.73651	12.5359	10.0632	12.8344	10.7934	10.5659	9.4313	11.3964	11.156
ENSG00000064489.23	BORCS8-MEF2B	0	0	0	0	0	0	0	0	0	0.0550635	0	0	0	0	0	0	0	0	0	0.0470244	0.0143561	0	0	0	0.0261384	0
ENSG00000172331.12	BPGM	37.7046	27.3303	34.8952	24.2914	27.5274	22.6454	24.4594	29.49	24.164	23.5121	29.3563	26.6031	27.5254	21.5598	33.3728	22.4475	37.9531	31.2113	24.4628	23.6063	40.2689	21.6121	28.7467	29.4822	37.4172	27.3799
ENSG00000137274.13	BPHL	17.1797	21.842	11.2205	9.98845	13.634	16.5288	16.68	18.3506	9.47792	11.8386	16.9363	16.617	16.2169	17.1865	12.462	12.6753	15.4668	13.9051	15.9363	19.9384	13.1789	14.7759	14.0369	17.1478	11.514	19.3014
ENSG00000101425.14	BPI	0	0.110873	0	0	0	0	0.0700841	0.0586283	0	0	0	0	0	0	0	0.040888	0	0	0	0	0.0143561	0	0.0611631	0.0150419	0	0.0334513
ENSG00000186191.8	BPIFB4	0	0.0554366	0	0	0	0	0	0	0	0	0	0.0798892	0	0	0	0	0	0	0	0	0	0	0	0	0	0
ENSG00000167104.11	BPIFB6	0	0	0	0	0	0	0	0	0	0	0	0	0	0	0	0	0	0	0	0	0	0.0380495	0	0	0	0
ENSG00000184459.8	BPIFC	0	0	0	0	0	0	0	0	0	0.0550635	0	0	0	0	0	0	0	0	0	0	0	0	0	0	0	0
ENSG00000162813.18	BPNT1	7.14403	7.04045	5.81587	6.20584	5.96489	5.27615	8.05968	6.80088	5.16124	5.28609	6.89998	5.1928	5.8708	6.29147	6.01977	5.56077	6.1074	4.80175	5.93806	6.25425	6.94836	5.3523	6.69736	6.87417	5.26689	5.78707
ENSG00000171634.18	BPTF	15.6488	21.7866	13.7466	17.199	16.1904	14.6145	14.157	12.8982	16.4691	18.0608	17.3127	17.6555	19.1523	17.1865	14.9966	16.1508	18.8774	10.2371	19.5398	16.5056	23.4148	19.5575	18.4713	20.3518	16.9769	17.8463
ENSG00000157764.13	BRAF	5.78326	9.86772	7.75449	10.3431	7.40981	8.54456	7.98959	6.74225	7.31958	8.25952	8.21725	11.1046	10.1536	7.21218	6.91746	7.89138	7.77305	5.06851	8.98321	8.18225	10.1354	8.96701	7.93591	7.50593	7.84153	9.23255
ENSG00000089234.16	BRAP	13.7211	14.9679	17.0364	18.0265	16.4868	17.2292	13.5963	15.1261	13.6538	16.8494	16.8109	15.898	15.4951	16.8028	14.7326	18.0316	14.9909	15.3723	13.5002	14.5306	17.9164	19.1009	18.7924	18.0052	16.9246	15.1869
ENSG00000106009.16	BRAT1	21.4888	21.842	21.2074	20.2724	19.3766	21.8983	25.0901	22.6891	25.7593	21.8602	23.6481	27.0026	21.029	23.7081	19.6963	26.659	17.1324	18.1399	21.4176	19.0919	25.1806	26.0005	27.9668	27.617	25.4458	28.1994
ENSG00000012048.23	BRCA1	2.21125	3.3262	2.40859	4.66916	2.88982	3.68863	3.0837	4.16261	2.7683	3.79938	3.0109	4.23413	3.94595	2.83884	2.79867	2.65772	3.80721	1.36716	4.21247	3.19766	4.5796	4.2235	4.29671	5.55048	3.84235	3.9807
ENSG00000139618.15	BRCA2	0	0	0	0	0.0740981	0.186766	0	0	0.0469204	0	0	0	0.0481213	0.383626	0	0.040888	0.0396584	0	0	0	0	0.0126832	0.0764539	0.0300839	0.0261384	0.0501769
ENSG00000185515.14	BRCC3	5.55646	17.0745	1.99737	6.67867	6.33538	6.20998	7.56909	6.56637	5.44277	10.2969	14.9918	12.3828	15.88	10.4346	8.81844	11.2851	8.88348	2.30084	14.5152	13.8722	14.1695	14.1291	14.9085	14.5456	9.40983	13.8656
ENSG00000100425.18	BRD1	24.0402	25.1682	24.2622	29.9062	27.6386	31.1433	27.2627	25.5619	23.8356	26.5406	24.1499	29.9585	23.3389	26.0099	23.1286	35.041	21.6138	25.5093	21.8236	23.9825	24.4485	27.4337	23.0891	26.173	24.9753	25.4397
ENSG00000204256.13	BRD2	110.562	129.334	119.313	122.817	118.409	125.46	113.116	104.065	112.797	117.726	105.883	119.115	123.191	121.763	119.181	157.828	112.907	113.508	99.2214	108.485	111.533	114.504	107.173	122.231	98.4112	107.88
ENSG00000169925.17	BRD3	29.54	33.5946	32.6041	37.2942	29.1205	39.5011	30.9071	26.5	30.4983	32.5425	31.489	29.1596	32.0488	32.3781	25.5576	34.4277	32.6785	32.5118	27.1019	29.0611	36.7803	40.7637	30.3063	35.153	36.5938	34.3377
ENSG00000235106.10	BRD3OS	1.36077	3.49251	3.58352	2.83696	1.85245	1.96105	3.01362	2.57964	2.25218	1.59684	2.25817	2.31679	1.15491	1.76468	1.84818	1.39019	2.06224	1.56724	3.09591	2.06908	1.59353	1.69955	2.67589	2.07579	2.35246	2.00708
ENSG00000141867.17	BRD4	59.1367	59.927	61.8597	61.8811	57.9817	61.4928	60.7629	53.2345	50.3456	46.9692	52.3144	55.1236	52.4041	54.0913	47.5245	63.2537	48.6609	66.4241	58.3147	44.4851	71.5365	76.2766	57.5086	58.468	60.0008	57.1013
ENSG00000166164.15	BRD7	32.9419	36.2001	27.8457	36.053	30.973	35.3455	34.131	29.49	31.5774	31.9919	32.7435	38.7463	35.8985	31.841	33.6368	35.5317	30.4577	25.576	37.3032	33.9987	35.5027	40.0662	34.603	37.289	29.9808	34.2039
ENSG00000112983.17	BRD8	32.3182	37.8078	37.5388	35.6393	29.9727	39.2676	27.0525	27.2621	29.2783	27.9172	42.7171	38.6664	28.7766	26.4702	30.0989	36.3494	29.9818	25.8427	35.1208	32.635	39.709	40.3832	36.2391	34.4009	35.1562	35.1573
ENSG00000028310.18	BRD9	26.3082	25.7226	27.4345	27.0693	25.1933	22.2252	22.7073	26.8517	30.639	27.8071	25.6554	26.2037	22.0877	25.0892	24.4487	33.7735	20.9	23.3085	22.5849	19.5622	25.2668	23.4385	23.4102	24.5033	23.0672	22.68
ENSG00000137948.18	BRDT	0	0	0	0	0	0	0	0	0	0	0	0	0	0	0	0	0	0	0	0	0.0143561	0	0	0	0	0
ENSG00000185024.17	BRF1	29.4833	32.4304	29.6081	29.788	25.9714	28.3418	31.7481	31.3661	28.6684	32.0469	30.7363	31.8758	30.9901	30.3832	29.6236	36.513	23.5174	24.9757	26.2899	25.1581	29.8463	33.788	32.1871	31.4076	31.0655	33.9196
ENSG00000104221.13	BRF2	20.5249	20.1789	24.8496	23.7004	21.7478	30.4429	22.1466	21.6925	22.2403	19.5475	21.2645	26.9227	26.2743	24.7055	17.9537	26.6181	22.4863	23.742	22.9909	18.6687	21.2614	24.542	25.5203	24.7741	24.6616	21.1579
ENSG00000164713.10	BRI3	62.9922	49.2832	45.352	39.6583	38.7533	32.7775	36.3737	38.8119	38.6155	43.5552	39.5181	35.311	33.7812	33.9126	51.6433	57.0387	37.9134	45.4832	34.5118	38.1838	44.346	29.666	31.9883	33.3029	29.6671	35.6591
ENSG00000182685.7	BRICD5	5.49977	6.92958	4.40596	3.07337	7.37276	5.74306	11.2835	4.86615	4.8328	10.0216	5.70816	9.18726	4.52341	4.37334	9.76893	6.66474	6.385	6.33564	4.16171	8.13523	11.327	7.36893	6.6362	4.663	7.63242	8.76423
ENSG00000078725.13	BRINP1	0.113397	0.33262	0.0587462	0.0591033	0.222294	0	0	0.234513	0.422284	0.0550635	0.250908	0	0.0481213	0.0767253	0.10561	0	0.0396584	0.0666909	0	0.0940489	0.0287122	0.0380495	0.0764539	0.150419	0.117623	0.0501769
ENSG00000198797.7	BRINP2	0.0566986	0	0	0	0	0	0	0	0.0469204	0	0	0	0	0.0767253	0	0	0	0.0333455	0	0	0	0	0	0.0451258	0.0130692	0
ENSG00000162670.11	BRINP3	0	0.0554366	0.117492	0.0591033	0	0	0.210252	0	0	0	0	0	0	0.0767253	0	0	0.0793168	0.0666909	0	0	0.0287122	0.114149	0.0305816	0.0601678	0.0392076	0.0669026
ENSG00000136492.9	BRIP1	0	0.0554366	0	0	0	0	0	0	0	0	0.0627271	0	0	0	0	0	0.0396584	0	0	0	0.0143561	0	0.0458723	0.0601678	0.0261384	0.0836282
ENSG00000113460.13	BRIX1	4.59259	5.93172	4.46471	6.32405	5.40916	5.5563	4.34522	4.63163	4.50436	6.16711	6.7118	4.95313	4.71589	4.29662	5.80855	5.31544	6.385	5.40196	5.83655	5.59591	6.25926	6.21476	4.87776	6.22737	4.63957	6.57318
ENSG00000254999.4	BRK1	78.0173	81.6027	76.605	77.8981	74.4685	79.1889	70.9251	66.7776	71.3659	76.4832	79.4125	82.6055	69.6316	74.2701	75.5112	80.304	73.606	65.6572	77.753	79.8475	68.4212	72.6366	52.8449	57.1895	67.4633	74.8138
ENSG00000174744.14	BRMS1	13.4943	12.5841	13.0416	18.2629	10.4849	14.9413	14.0869	13.4259	13.4192	12.995	11.4163	16.2974	10.4423	12.276	14.3102	20.812	9.9146	15.0388	11.9269	10.1573	13.6096	14.1164	12.0033	10.9806	12.9516	10.9553
ENSG00000100916.14	BRMS1L	8.67489	8.98073	9.10566	10.6977	9.4475	8.49786	8.69043	8.03207	11.0263	12.4443	9.78542	10.2258	9.19118	9.20703	7.65673	7.72783	9.83529	6.76913	9.28773	7.80606	11.4992	11.0344	9.35796	9.53659	9.35756	10.2026
ENSG00000162819.12	BROX	8.0512	14.9679	10.6918	16.4898	11.4852	12.3266	5.67682	8.67698	13.6069	11.7836	12.5454	10.3057	12.1266	10.4346	10.7194	10.4264	10.4698	4.46829	11.4193	11.7091	12.5185	13.5583	11.4375	13.252	8.5342	11.3233
ENSG00000156983.16	BRPF1	12.3603	13.1939	15.9202	17.1399	12.078	13.3538	13.3861	10.6117	9.85328	12.8849	10.5381	13.1817	12.6559	12.9666	11.8283	14.2699	12.0165	13.9051	11.5208	12.6026	13.5235	16.374	12.936	13.8687	12.5072	12.193
ENSG00000096070.19	BRPF3	30.107	28.7716	32.0754	42.1406	30.7136	34.1315	26.4918	26.8517	28.1992	29.3488	23.7108	36.749	30.2202	34.4497	23.2342	39.3342	29.2679	45.1164	29.4873	24.8759	37.613	38.4427	27.3246	29.1062	27.7721	26.9283
ENSG00000102239.5	BRS3	0	0	0	0	0	0	0	0	0	0	0	0	0	0	0	0	0	0	0	0	0	0	0	0.0150419	0	0
ENSG00000160469.17	BRSK1	0.283493	0.609803	0.293731	0.591033	0.333441	0.326841	0.350421	0.527654	0.0469204	0.275317	0.313635	0.399446	0.240607	0.843978	0.31683	0.245328	0.158634	0.466836	0.355268	0.282147	0.315834	0.431228	0.382269	0.361007	0.3398	0.501769
ENSG00000174672.16	BRSK2	0	0.16631	0.234985	0.35462	0.148196	0.0933831	0.490589	0.234513	0.0469204	0.220254	0.0627271	0.399446	0.288728	0.306901	0.264025	0.081776	0.158634	0.100036	0.152258	0.141073	0.0574244	0.0760991	0.183489	0.225629	0.182969	0.100354
ENSG00000185658.13	BRWD1	19.9012	28.6607	17.9176	27.9558	20.2288	17.416	18.1518	16.7091	17.8297	23.1267	21.139	22.2891	26.948	24.6288	23.6038	20.4849	24.6675	17.1062	23.397	22.1015	24.6351	25.0873	22.6762	22.4576	19.5123	24.8208
ENSG00000165288.11	BRWD3	0.907178	2.32834	0.646208	1.47758	0.963275	0.980523	0.981178	0.996681	1.03225	1.37659	1.44272	1.59778	1.588	1.38106	0.686465	0.940424	1.15009	0.400145	1.0658	1.26966	1.75145	1.4332	1.13152	1.24848	1.1893	1.70602
ENSG00000168000.14	BSCL2	1.64426	2.16203	2.17361	1.30027	1.92655	1.35406	1.82219	1.70022	1.64221	1.10127	1.50545	1.75756	1.25115	1.15088	1.47854	0.899536	2.14155	1.1004	1.47183	2.1161	2.46925	1.6615	1.92664	1.80503	1.48989	1.78964
ENSG00000160058.18	BSDC1	56.3584	48.1744	52.8716	60.2853	47.9785	59.3917	54.0349	45.3783	49.2195	48.0154	45.9162	54.5643	55.4839	52.3266	49.8479	72.3308	44.7347	57.1875	48.418	43.0274	39.063	52.0137	40.0618	40.8088	39.7958	38.954
ENSG00000172270.20	BSG	494.469	431.63	455.048	316.557	409.762	323.152	374.67	466.095	323.094	421.731	364.946	294.152	254.418	282.119	541.832	361.94	306.837	180.832	356.892	259.951	596.224	298.169	385.328	374.229	365.742	450.756
ENSG00000164061.5	BSN	0.623685	1.49679	1.17492	0.827446	0.481637	0.88714	0.911094	0.703539	0.750726	0.770889	1.00363	0.559225	0.625577	0.767253	0.52805	0.735984	0.594876	0.800291	0.558279	0.564293	0.947503	0.545377	0.550468	0.376049	0.731876	0.752654
ENSG00000162399.9	BSND	0	0	0	0	0	0	0	0	0	0	0	0	0	0	0	0	0	0	0	0	0	0	0.0152908	0.0150419	0	0
ENSG00000119411.11	BSPRY	0	0	0	0	0	0.0933831	0.140168	0	0	0	0	0	0	0	0	0	0	0	0	0	0	0.0126832	0.0305816	0.0150419	0	0
ENSG00000109743.11	BST1	0.39689	1.27504	1.05743	0.768342	0.592784	0.653682	1.26151	0.879424	0.703806	0.715825	1.00363	0.559225	0.577456	0.843978	0.475245	0.695096	0.75351	0.533527	0.456773	0.42322	0.51682	0.405862	0.764539	0.661846	0.627322	0.702477
ENSG00000130303.13	BST2	12.1335	20.955	10.2806	12.8845	12.7819	13.774	21.5859	13.8363	12.8562	18.226	14.49	17.6555	18.238	19.1046	12.726	16.3552	12.4131	14.0718	16.9006	13.9663	12.174	13.6852	15.4896	22.5028	15.291	22.7803
ENSG00000095564.14	BTAF1	6.69044	12.0852	6.69706	10.6977	7.07636	7.28388	4.34522	4.92477	8.82103	8.86522	8.21725	11.7437	9.52803	6.59838	8.02636	11.3669	7.89202	5.66873	9.79525	8.55845	10.0206	10.0324	8.624	10.9054	7.80232	9.03184
ENSG00000064726.10	BTBD1	238.871	257.226	276.871	350.955	205.585	194.47	181.518	233.399	237.136	336.603	244.322	274.42	265.534	269.92	255.523	239.358	272.334	162.859	237.573	267.099	267.756	271.712	244.178	265.896	210.284	247.489
ENSG00000148925.10	BTBD10	15.2519	13.8592	11.5142	13.9484	12.0039	11.206	10.863	10.3772	13.1846	11.1779	10.9145	12.3029	13.474	12.0459	13.8349	11.2851	12.6907	10.2371	9.94751	9.59299	14.1408	11.8588	12.5843	11.8079	11.3833	11.9588
ENSG00000151136.15	BTBD11	0.283493	0.49893	0.352477	0.35462	0.444588	0.186766	0.280337	0.293141	0.0938408	0.275317	0.188181	0.399446	0.144364	0.230176	0.264025	0.245328	0.317267	0.200073	0.101505	0	0.186629	0.0760991	0.107035	0.180503	0.0784153	0.100354
ENSG00000138152.10	BTBD16	0.113397	0.16631	0.176239	0.35462	0.222294	0.373532	0.140168	0.175885	0.0938408	0.440508	0.501817	0.559225	0.144364	0.153451	0.158415	1.30842	0.158634	0.666909	0	0.42322	0.0861366	0.583426	0.183489	0.105294	0.182969	0.367964
ENSG00000204347.4	BTBD17	0	0	0	0	0	0	0	0	0	0	0	0	0	0	0	0	0	0	0	0	0.0143561	0	0	0.0150419	0	0
ENSG00000222009.8	BTBD19	0.737082	1.55223	0.939939	1.35937	0.963275	0.700373	1.7521	0.938052	1.78297	0.825952	1.31727	1.43801	0.577456	1.61123	1.16171	1.18575	0.832827	1.13375	0.913547	1.03454	0.890079	0.608793	1.3303	1.02285	1.55524	1.18752
ENSG00000133243.10	BTBD2	70.4764	70.0719	67.0881	68.5007	63.7243	64.1542	64.8979	61.0907	58.6974	60.5698	63.1662	61.0354	56.0132	71.3545	56.7654	69.5096	61.1136	72.6264	63.9483	57.9811	78.614	74.78	80.9341	75.9167	81.6565	79.9318
ENSG00000132640.15	BTBD3	15.9323	14.9679	10.9855	16.5489	12.7819	14.5678	10.2323	10.3772	15.6714	12.6646	12.1063	13.2616	15.3507	17.4166	10.7194	9.73134	17.5687	10.8039	11.3686	13.449	18.8926	19.456	12.6608	18.2158	13.8142	13.8488
ENSG00000184887.13	BTBD6	176.106	148.238	170.188	155.619	169.87	169.21	163.086	188.021	162.251	174.882	143.206	153.467	164.19	178.31	186.085	157.909	179.534	159.491	119.624	123.392	161.635	147.556	137.663	125.36	146.637	162.205
ENSG00000011114.15	BTBD7	11.6232	12.5841	12.5129	13.5937	11.7075	11.7196	9.25111	10.0254	10.9794	12.995	11.4791	11.1046	13.3296	10.2045	9.18807	9.81312	9.67665	13.0381	9.54149	10.4394	12.3606	13.8247	12.2938	12.9812	10.952	11.4236
ENSG00000189195.13	BTBD8	0.170096	0.776113	0.117492	0.35462	0.111147	0.0933831	0.140168	0.175885	0.187682	0.16519	0.188181	0.479335	0.288728	0.0767253	0	0.286216	0.23795	0.0666909	0.609031	0.658342	0.0861366	0.355129	0.443433	0.676888	0.156831	0.26761
ENSG00000183826.18	BTBD9	28.7462	18.4604	17.0951	14.5394	16.1534	15.8284	17.0304	18.292	13.0908	16.8494	17.9399	15.898	16.1688	19.4115	12.9372	14.8014	17.0135	24.5089	13.754	15.0008	15.7917	14.7886	17.1257	21.1941	11.1611	11.1895
ENSG00000174808.12	BTC	0.113397	0.0554366	0.0587462	0.118207	0.111147	0.280149	0.0700841	0.117257	0.328443	0.440508	0.752725	0.479335	0.0962427	0.230176	0.10561	0.858648	0.118975	0.200073	0.0507526	0.141073	0.0574244	0.126832	0.183489	0.180503	0.104554	0.133805
ENSG00000169814.15	BTD	12.8139	13.5265	12.6304	13.7711	12.5967	14.2409	12.6852	13.6604	9.9002	8.36965	12.4827	12.9421	12.1266	10.7415	8.87124	9.97667	9.71631	11.2708	16.7991	11.6621	17.2417	10.1973	11.1164	12.0787	6.54768	7.57671
ENSG00000145741.15	BTF3	240.686	216.979	228.699	236.295	224.554	236.586	216.49	205.609	235.54	242.279	230.585	242.783	197.249	191.046	234.56	279.51	204.955	234.752	210.471	222.567	191.065	214.726	187.45	202.374	187.334	228.054
ENSG00000134717.18	BTF3L4	21.6589	18.1832	24.0272	27.483	19.636	23.4859	14.2972	16.7091	24.164	22.3007	21.139	24.6059	21.9915	18.1839	20.858	23.6741	25.9366	27.8768	20.5041	21.208	24.1183	25.2395	16.7587	21.6002	18.5191	19.5355
ENSG00000133639.6	BTG1	8.84498	15.6331	12.3367	11.466	8.81767	14.0075	13.8066	9.32189	10.7917	9.41586	13.1727	11.9834	10.5386	10.7415	8.02636	15.2103	8.32827	9.47011	12.1806	10.3924	7.70923	11.9476	10.8106	11.0408	8.92627	11.1727
ENSG00000159388.6	BTG2	76.8266	36.5882	84.5945	183.634	47.4969	54.5357	83.1899	34.2975	65.9231	35.7913	28.6663	140.206	119.052	41.9687	49.2671	144.171	40.5706	69.1251	257.722	80.788	56.0462	174.901	103.931	103.022	56.2499	39.8572
ENSG00000154640.14	BTG3	0.623685	0.554366	1.11618	0.709239	0.629833	0.700373	2.31278	0.820796	0.563045	0.440508	1.31727	0.798892	0.818063	1.07415	0.897685	0.899536	0.872485	0.666909	0.710537	0.752391	0.559888	0.621476	0.749248	0.797223	0.758014	0.970087
ENSG00000137707.13	BTG4	0	0	0	0	0	0	0	0	0	0	0	0	0	0	0	0	0	0	0	0	0	0.0126832	0.0152908	0.0150419	0	0
[truncated: 15,890 more rows]

## Sheet: 3.Blinded FC Genes
Results from blinded analysis: Genes meeting fold-change criteria
[truncated: 263 more rows]

[truncated: 4 more sheets: 4.Blinded Rel Var, 5. Blinded Final Gene Set, 6.BR-CON DEGs, 7.BR-EX DEGs]
